# Supplementary material for: Burden of cancer in the Eastern Mediterranean Region, 2005–2015: findings from the Global Burden of Disease 2015 Study
Source: Int J Public Health. 2017 Aug 3;63(Suppl 1):151–64. doi: 10.1007/s00038-017-0999-9 (PMC5973975; doi:10.1007/s00038-017-0999-9)
Supplement: Supplementary file 1 — Supplementary material 1 (XLSX 3042 kb) [file 38_2017_999_MOESM1_ESM.xlsx]

## Sheet: IHME-GBD_2015_DATA-b4923432-1
Burden of cancer in the Eastern Mediterranean Region, 2005–2015: Findings from the Global Burden of Disease 2015 study - International Journal of Public Health
Appendix data: Cancer Incidence, Deaths, DALYs by sex (absolute numbers, crude rates, age-standardized rates with 95% uncertainty interval) for the EMR and 22 countries of the EMR, 1990, 2015
Measure	Location	Sex	Age	Cancer	Metric	Year	Value	Lower 95% UI	Upper 95% UI
DALYs (Disability-Adjusted Life Years)	Syria	Female	All Ages	Neoplasms	Number	1990	48487.6	38821.6	61337.2
DALYs (Disability-Adjusted Life Years)	Syria	Female	All Ages	Neoplasms	Rate per 100.000	1990	792.551	634.556	1002.58
DALYs (Disability-Adjusted Life Years)	Syria	Female	All Ages	Esophageal cancer	Number	1990	617.54	364.254	872.306
DALYs (Disability-Adjusted Life Years)	Syria	Female	All Ages	Esophageal cancer	Rate per 100.000	1990	10.094	5.95389	14.2582
DALYs (Disability-Adjusted Life Years)	Syria	Female	All Ages	Stomach cancer	Number	1990	5140.37	3573.71	6894.56
DALYs (Disability-Adjusted Life Years)	Syria	Female	All Ages	Stomach cancer	Rate per 100.000	1990	84.0217	58.4138	112.695
DALYs (Disability-Adjusted Life Years)	Syria	Female	All Ages	Liver cancer	Number	1990	1765.74	1055.73	2509.66
DALYs (Disability-Adjusted Life Years)	Syria	Female	All Ages	Liver cancer	Rate per 100.000	1990	28.8618	17.2564	41.0216
DALYs (Disability-Adjusted Life Years)	Syria	Female	All Ages	Larynx cancer	Number	1990	205.024	142.098	281.794
DALYs (Disability-Adjusted Life Years)	Syria	Female	All Ages	Larynx cancer	Rate per 100.000	1990	3.35121	2.32265	4.60605
DALYs (Disability-Adjusted Life Years)	Syria	Female	All Ages	Tracheal, bronchus, and lung cancer	Number	1990	2097.61	1586.94	2798.73
DALYs (Disability-Adjusted Life Years)	Syria	Female	All Ages	Tracheal, bronchus, and lung cancer	Rate per 100.000	1990	34.2863	25.9393	45.7465
DALYs (Disability-Adjusted Life Years)	Syria	Female	All Ages	Breast cancer	Number	1990	7045	5109.65	10359.1
DALYs (Disability-Adjusted Life Years)	Syria	Female	All Ages	Breast cancer	Rate per 100.000	1990	115.154	83.5195	169.324
DALYs (Disability-Adjusted Life Years)	Syria	Female	All Ages	Cervical cancer	Number	1990	2152.5	1433.6	3042.26
DALYs (Disability-Adjusted Life Years)	Syria	Female	All Ages	Cervical cancer	Rate per 100.000	1990	35.1835	23.4329	49.7272
DALYs (Disability-Adjusted Life Years)	Syria	Female	All Ages	Uterine cancer	Number	1990	1073.44	757.264	1502.8
DALYs (Disability-Adjusted Life Years)	Syria	Female	All Ages	Uterine cancer	Rate per 100.000	1990	17.5459	12.3778	24.564
DALYs (Disability-Adjusted Life Years)	Syria	Female	All Ages	Colon and rectum cancer	Number	1990	3182.57	2436.73	4199.29
DALYs (Disability-Adjusted Life Years)	Syria	Female	All Ages	Colon and rectum cancer	Rate per 100.000	1990	52.0205	39.8294	68.6392
DALYs (Disability-Adjusted Life Years)	Syria	Female	All Ages	Lip and oral cavity cancer	Number	1990	377.699	289.931	485.143
DALYs (Disability-Adjusted Life Years)	Syria	Female	All Ages	Lip and oral cavity cancer	Rate per 100.000	1990	6.17365	4.73905	7.92988
DALYs (Disability-Adjusted Life Years)	Syria	Female	All Ages	Nasopharynx cancer	Number	1990	125.466	90.2612	171.75
DALYs (Disability-Adjusted Life Years)	Syria	Female	All Ages	Nasopharynx cancer	Rate per 100.000	1990	2.05079	1.47536	2.80733
DALYs (Disability-Adjusted Life Years)	Syria	Female	All Ages	Other pharynx cancer	Number	1990	587.499	382.325	885.774
DALYs (Disability-Adjusted Life Years)	Syria	Female	All Ages	Other pharynx cancer	Rate per 100.000	1990	9.60294	6.24928	14.4784
DALYs (Disability-Adjusted Life Years)	Syria	Female	All Ages	Gallbladder and biliary tract cancer	Number	1990	992.246	690.511	1393.75
DALYs (Disability-Adjusted Life Years)	Syria	Female	All Ages	Gallbladder and biliary tract cancer	Rate per 100.000	1990	16.2187	11.2867	22.7814
DALYs (Disability-Adjusted Life Years)	Syria	Female	All Ages	Pancreatic cancer	Number	1990	1306.23	1013.56	1699.96
DALYs (Disability-Adjusted Life Years)	Syria	Female	All Ages	Pancreatic cancer	Rate per 100.000	1990	21.351	16.567	27.7865
DALYs (Disability-Adjusted Life Years)	Syria	Female	All Ages	Malignant skin melanoma	Number	1990	126.155	95.8937	168.279
DALYs (Disability-Adjusted Life Years)	Syria	Female	All Ages	Malignant skin melanoma	Rate per 100.000	1990	2.06206	1.56743	2.75059
DALYs (Disability-Adjusted Life Years)	Syria	Female	All Ages	Non-melanoma skin cancer	Number	1990	49.0981	37.2182	64.31
DALYs (Disability-Adjusted Life Years)	Syria	Female	All Ages	Non-melanoma skin cancer	Rate per 100.000	1990	0.80253	0.608348	1.05118
DALYs (Disability-Adjusted Life Years)	Syria	Female	All Ages	Ovarian cancer	Number	1990	1563.6	1179.03	2120.66
DALYs (Disability-Adjusted Life Years)	Syria	Female	All Ages	Ovarian cancer	Rate per 100.000	1990	25.5578	19.2718	34.6631
DALYs (Disability-Adjusted Life Years)	Syria	Female	All Ages	Kidney cancer	Number	1990	493.533	343.026	684.142
DALYs (Disability-Adjusted Life Years)	Syria	Female	All Ages	Kidney cancer	Rate per 100.000	1990	8.06701	5.60692	11.1826
DALYs (Disability-Adjusted Life Years)	Syria	Female	All Ages	Bladder cancer	Number	1990	295.532	230.578	380.378
DALYs (Disability-Adjusted Life Years)	Syria	Female	All Ages	Bladder cancer	Rate per 100.000	1990	4.83061	3.7689	6.21745
DALYs (Disability-Adjusted Life Years)	Syria	Female	All Ages	Brain and nervous system cancer	Number	1990	3102.65	2200.39	4138.49
DALYs (Disability-Adjusted Life Years)	Syria	Female	All Ages	Brain and nervous system cancer	Rate per 100.000	1990	50.7142	35.9664	67.6455
DALYs (Disability-Adjusted Life Years)	Syria	Female	All Ages	Thyroid cancer	Number	1990	343.458	244.239	522.9
DALYs (Disability-Adjusted Life Years)	Syria	Female	All Ages	Thyroid cancer	Rate per 100.000	1990	5.61397	3.99219	8.54704
DALYs (Disability-Adjusted Life Years)	Syria	Female	All Ages	Mesothelioma	Number	1990	116.458	87.0406	157.652
DALYs (Disability-Adjusted Life Years)	Syria	Female	All Ages	Mesothelioma	Rate per 100.000	1990	1.90357	1.42272	2.5769
DALYs (Disability-Adjusted Life Years)	Syria	Female	All Ages	Hodgkin lymphoma	Number	1990	312.573	215.754	480.111
DALYs (Disability-Adjusted Life Years)	Syria	Female	All Ages	Hodgkin lymphoma	Rate per 100.000	1990	5.10914	3.52659	7.84763
DALYs (Disability-Adjusted Life Years)	Syria	Female	All Ages	Non-Hodgkin lymphoma	Number	1990	1641.71	1172.43	3029.19
DALYs (Disability-Adjusted Life Years)	Syria	Female	All Ages	Non-Hodgkin lymphoma	Rate per 100.000	1990	26.8344	19.1639	49.5134
DALYs (Disability-Adjusted Life Years)	Syria	Female	All Ages	Multiple myeloma	Number	1990	340.572	255.155	450.01
DALYs (Disability-Adjusted Life Years)	Syria	Female	All Ages	Multiple myeloma	Rate per 100.000	1990	5.5668	4.17062	7.35562
DALYs (Disability-Adjusted Life Years)	Syria	Female	All Ages	Leukemia	Number	1990	4219.49	2963.76	5930.03
DALYs (Disability-Adjusted Life Years)	Syria	Female	All Ages	Leukemia	Rate per 100.000	1990	68.9694	48.444	96.929
DALYs (Disability-Adjusted Life Years)	Syria	Female	All Ages	Other neoplasms	Number	1990	9213.8	6718.25	11792.6
DALYs (Disability-Adjusted Life Years)	Syria	Female	All Ages	Other neoplasms	Rate per 100.000	1990	150.604	109.813	192.755
DALYs (Disability-Adjusted Life Years)	Syria	Female	All Ages	Non-melanoma skin cancer (squamous-cell carcinoma)	Number	1990	48.4967	36.7536	63.6625
DALYs (Disability-Adjusted Life Years)	Syria	Female	All Ages	Non-melanoma skin cancer (squamous-cell carcinoma)	Rate per 100.000	1990	0.7927	0.600755	1.04059
DALYs (Disability-Adjusted Life Years)	Syria	Female	All Ages	Non-melanoma skin cancer (basal-cell carcinoma)	Number	1990	0.601373	0.265158	1.17974
DALYs (Disability-Adjusted Life Years)	Syria	Female	All Ages	Non-melanoma skin cancer (basal-cell carcinoma)	Rate per 100.000	1990	0.00982971	0.00433412	0.0192834
DALYs (Disability-Adjusted Life Years)	Syria	Female	Age-standardized	Neoplasms	Number	1990	0.0155418	0.0125149	0.0199766
DALYs (Disability-Adjusted Life Years)	Syria	Female	Age-standardized	Neoplasms	Rate per 100.000	1990	1554.18	1251.49	1997.66
DALYs (Disability-Adjusted Life Years)	Syria	Female	Age-standardized	Esophageal cancer	Number	1990	0.000218618	0.000134405	0.000307374
DALYs (Disability-Adjusted Life Years)	Syria	Female	Age-standardized	Esophageal cancer	Rate per 100.000	1990	21.8618	13.4405	30.7374
DALYs (Disability-Adjusted Life Years)	Syria	Female	Age-standardized	Stomach cancer	Number	1990	0.00190232	0.00134352	0.00252948
DALYs (Disability-Adjusted Life Years)	Syria	Female	Age-standardized	Stomach cancer	Rate per 100.000	1990	190.232	134.352	252.948
DALYs (Disability-Adjusted Life Years)	Syria	Female	Age-standardized	Liver cancer	Number	1990	0.000669214	0.000398689	0.000956286
DALYs (Disability-Adjusted Life Years)	Syria	Female	Age-standardized	Liver cancer	Rate per 100.000	1990	66.9214	39.8689	95.6286
DALYs (Disability-Adjusted Life Years)	Syria	Female	Age-standardized	Larynx cancer	Number	1990	7.77074e-05	5.38926e-05	0.000107639
DALYs (Disability-Adjusted Life Years)	Syria	Female	Age-standardized	Larynx cancer	Rate per 100.000	1990	7.77074	5.38926	10.7639
DALYs (Disability-Adjusted Life Years)	Syria	Female	Age-standardized	Tracheal, bronchus, and lung cancer	Number	1990	0.000791089	0.00060462	0.00104374
DALYs (Disability-Adjusted Life Years)	Syria	Female	Age-standardized	Tracheal, bronchus, and lung cancer	Rate per 100.000	1990	79.1089	60.462	104.374
DALYs (Disability-Adjusted Life Years)	Syria	Female	Age-standardized	Breast cancer	Number	1990	0.00256445	0.00187892	0.00375399
DALYs (Disability-Adjusted Life Years)	Syria	Female	Age-standardized	Breast cancer	Rate per 100.000	1990	256.445	187.892	375.399
DALYs (Disability-Adjusted Life Years)	Syria	Female	Age-standardized	Cervical cancer	Number	1990	0.000731631	0.000498918	0.00103327
DALYs (Disability-Adjusted Life Years)	Syria	Female	Age-standardized	Cervical cancer	Rate per 100.000	1990	73.1631	49.8918	103.327
DALYs (Disability-Adjusted Life Years)	Syria	Female	Age-standardized	Uterine cancer	Number	1990	0.000399681	0.000288436	0.000554755
DALYs (Disability-Adjusted Life Years)	Syria	Female	Age-standardized	Uterine cancer	Rate per 100.000	1990	39.9681	28.8436	55.4755
DALYs (Disability-Adjusted Life Years)	Syria	Female	Age-standardized	Colon and rectum cancer	Number	1990	0.00124342	0.000965803	0.0016225
DALYs (Disability-Adjusted Life Years)	Syria	Female	Age-standardized	Colon and rectum cancer	Rate per 100.000	1990	124.342	96.5803	162.25
DALYs (Disability-Adjusted Life Years)	Syria	Female	Age-standardized	Lip and oral cavity cancer	Number	1990	0.000132715	0.000102949	0.000171393
DALYs (Disability-Adjusted Life Years)	Syria	Female	Age-standardized	Lip and oral cavity cancer	Rate per 100.000	1990	13.2715	10.2949	17.1393
DALYs (Disability-Adjusted Life Years)	Syria	Female	Age-standardized	Nasopharynx cancer	Number	1990	3.46754e-05	2.4581e-05	4.85506e-05
DALYs (Disability-Adjusted Life Years)	Syria	Female	Age-standardized	Nasopharynx cancer	Rate per 100.000	1990	3.46754	2.4581	4.85506
DALYs (Disability-Adjusted Life Years)	Syria	Female	Age-standardized	Other pharynx cancer	Number	1990	0.000211706	0.000141125	0.000312063
DALYs (Disability-Adjusted Life Years)	Syria	Female	Age-standardized	Other pharynx cancer	Rate per 100.000	1990	21.1706	14.1125	31.2063
DALYs (Disability-Adjusted Life Years)	Syria	Female	Age-standardized	Gallbladder and biliary tract cancer	Number	1990	0.000401716	0.000277108	0.000561832
DALYs (Disability-Adjusted Life Years)	Syria	Female	Age-standardized	Gallbladder and biliary tract cancer	Rate per 100.000	1990	40.1716	27.7108	56.1832
DALYs (Disability-Adjusted Life Years)	Syria	Female	Age-standardized	Pancreatic cancer	Number	1990	0.000547361	0.000425555	0.000709981
DALYs (Disability-Adjusted Life Years)	Syria	Female	Age-standardized	Pancreatic cancer	Rate per 100.000	1990	54.7361	42.5555	70.9981
DALYs (Disability-Adjusted Life Years)	Syria	Female	Age-standardized	Malignant skin melanoma	Number	1990	4.21979e-05	3.24853e-05	5.53954e-05
DALYs (Disability-Adjusted Life Years)	Syria	Female	Age-standardized	Malignant skin melanoma	Rate per 100.000	1990	4.21979	3.24853	5.53954
DALYs (Disability-Adjusted Life Years)	Syria	Female	Age-standardized	Non-melanoma skin cancer	Number	1990	1.75178e-05	1.28669e-05	2.34975e-05
DALYs (Disability-Adjusted Life Years)	Syria	Female	Age-standardized	Non-melanoma skin cancer	Rate per 100.000	1990	1.75178	1.28669	2.34975
DALYs (Disability-Adjusted Life Years)	Syria	Female	Age-standardized	Ovarian cancer	Number	1990	0.000535464	0.000407614	0.000713822
DALYs (Disability-Adjusted Life Years)	Syria	Female	Age-standardized	Ovarian cancer	Rate per 100.000	1990	53.5464	40.7614	71.3822
DALYs (Disability-Adjusted Life Years)	Syria	Female	Age-standardized	Kidney cancer	Number	1990	0.000123643	9.64638e-05	0.000160411
DALYs (Disability-Adjusted Life Years)	Syria	Female	Age-standardized	Kidney cancer	Rate per 100.000	1990	12.3643	9.64638	16.0411
DALYs (Disability-Adjusted Life Years)	Syria	Female	Age-standardized	Bladder cancer	Number	1990	0.000125142	9.75788e-05	0.000159685
DALYs (Disability-Adjusted Life Years)	Syria	Female	Age-standardized	Bladder cancer	Rate per 100.000	1990	12.5142	9.75788	15.9685
DALYs (Disability-Adjusted Life Years)	Syria	Female	Age-standardized	Brain and nervous system cancer	Number	1990	0.000737501	0.000520713	0.0009791
DALYs (Disability-Adjusted Life Years)	Syria	Female	Age-standardized	Brain and nervous system cancer	Rate per 100.000	1990	73.7501	52.0713	97.91
DALYs (Disability-Adjusted Life Years)	Syria	Female	Age-standardized	Thyroid cancer	Number	1990	0.000119606	8.44463e-05	0.000182533
DALYs (Disability-Adjusted Life Years)	Syria	Female	Age-standardized	Thyroid cancer	Rate per 100.000	1990	11.9606	8.44463	18.2533
DALYs (Disability-Adjusted Life Years)	Syria	Female	Age-standardized	Mesothelioma	Number	1990	4.06732e-05	3.06872e-05	5.40681e-05
DALYs (Disability-Adjusted Life Years)	Syria	Female	Age-standardized	Mesothelioma	Rate per 100.000	1990	4.06732	3.06872	5.40681
DALYs (Disability-Adjusted Life Years)	Syria	Female	Age-standardized	Hodgkin lymphoma	Number	1990	6.92966e-05	4.72699e-05	0.000103427
DALYs (Disability-Adjusted Life Years)	Syria	Female	Age-standardized	Hodgkin lymphoma	Rate per 100.000	1990	6.92966	4.72699	10.3427
DALYs (Disability-Adjusted Life Years)	Syria	Female	Age-standardized	Non-Hodgkin lymphoma	Number	1990	0.000396575	0.000289652	0.000682949
DALYs (Disability-Adjusted Life Years)	Syria	Female	Age-standardized	Non-Hodgkin lymphoma	Rate per 100.000	1990	39.6575	28.9652	68.2949
DALYs (Disability-Adjusted Life Years)	Syria	Female	Age-standardized	Multiple myeloma	Number	1990	0.000124344	9.54222e-05	0.000163114
DALYs (Disability-Adjusted Life Years)	Syria	Female	Age-standardized	Multiple myeloma	Rate per 100.000	1990	12.4344	9.54222	16.3114
DALYs (Disability-Adjusted Life Years)	Syria	Female	Age-standardized	Leukemia	Number	1990	0.000844041	0.000647772	0.00110584
DALYs (Disability-Adjusted Life Years)	Syria	Female	Age-standardized	Leukemia	Rate per 100.000	1990	84.4041	64.7772	110.584
DALYs (Disability-Adjusted Life Years)	Syria	Female	Age-standardized	Other neoplasms	Number	1990	0.00243946	0.00166559	0.00316611
DALYs (Disability-Adjusted Life Years)	Syria	Female	Age-standardized	Other neoplasms	Rate per 100.000	1990	243.946	166.559	316.611
DALYs (Disability-Adjusted Life Years)	Syria	Female	Age-standardized	Non-melanoma skin cancer (squamous-cell carcinoma)	Number	1990	1.72814e-05	1.26009e-05	2.32733e-05
DALYs (Disability-Adjusted Life Years)	Syria	Female	Age-standardized	Non-melanoma skin cancer (squamous-cell carcinoma)	Rate per 100.000	1990	1.72814	1.26009	2.32733
DALYs (Disability-Adjusted Life Years)	Syria	Female	Age-standardized	Non-melanoma skin cancer (basal-cell carcinoma)	Number	1990	2.36352e-07	1.01885e-07	4.70006e-07
DALYs (Disability-Adjusted Life Years)	Syria	Female	Age-standardized	Non-melanoma skin cancer (basal-cell carcinoma)	Rate per 100.000	1990	0.0236352	0.0101885	0.0470006
DALYs (Disability-Adjusted Life Years)	Kuwait	Both	Age-standardized	Neoplasms	Number	1990	0.0162286	0.0153698	0.0171537
DALYs (Disability-Adjusted Life Years)	Kuwait	Both	Age-standardized	Neoplasms	Rate per 100.000	1990	1622.86	1536.98	1715.37
DALYs (Disability-Adjusted Life Years)	Kuwait	Both	Age-standardized	Esophageal cancer	Number	1990	0.000359716	0.000325188	0.000407488
DALYs (Disability-Adjusted Life Years)	Kuwait	Both	Age-standardized	Esophageal cancer	Rate per 100.000	1990	35.9716	32.5188	40.7488
DALYs (Disability-Adjusted Life Years)	Kuwait	Both	Age-standardized	Stomach cancer	Number	1990	0.000962334	0.000887929	0.00103749
DALYs (Disability-Adjusted Life Years)	Kuwait	Both	Age-standardized	Stomach cancer	Rate per 100.000	1990	96.2334	88.7929	103.749
DALYs (Disability-Adjusted Life Years)	Kuwait	Both	Age-standardized	Liver cancer	Number	1990	0.000870865	0.000768499	0.000970984
DALYs (Disability-Adjusted Life Years)	Kuwait	Both	Age-standardized	Liver cancer	Rate per 100.000	1990	87.0865	76.8499	97.0984
DALYs (Disability-Adjusted Life Years)	Kuwait	Both	Age-standardized	Larynx cancer	Number	1990	0.000213358	0.000194385	0.000235332
DALYs (Disability-Adjusted Life Years)	Kuwait	Both	Age-standardized	Larynx cancer	Rate per 100.000	1990	21.3358	19.4385	23.5332
DALYs (Disability-Adjusted Life Years)	Kuwait	Both	Age-standardized	Tracheal, bronchus, and lung cancer	Number	1990	0.00239339	0.00222791	0.00256224
DALYs (Disability-Adjusted Life Years)	Kuwait	Both	Age-standardized	Tracheal, bronchus, and lung cancer	Rate per 100.000	1990	239.339	222.791	256.224
DALYs (Disability-Adjusted Life Years)	Kuwait	Both	Age-standardized	Breast cancer	Number	1990	0.00145925	0.00125366	0.00172386
DALYs (Disability-Adjusted Life Years)	Kuwait	Both	Age-standardized	Breast cancer	Rate per 100.000	1990	145.925	125.366	172.386
DALYs (Disability-Adjusted Life Years)	Kuwait	Both	Age-standardized	Cervical cancer	Number	1990	0.000290382	0.000256681	0.000325417
DALYs (Disability-Adjusted Life Years)	Kuwait	Both	Age-standardized	Cervical cancer	Rate per 100.000	1990	29.0382	25.6681	32.5417
DALYs (Disability-Adjusted Life Years)	Kuwait	Both	Age-standardized	Uterine cancer	Number	1990	0.00014855	0.000124678	0.00019443
DALYs (Disability-Adjusted Life Years)	Kuwait	Both	Age-standardized	Uterine cancer	Rate per 100.000	1990	14.855	12.4678	19.443
DALYs (Disability-Adjusted Life Years)	Kuwait	Both	Age-standardized	Prostate cancer	Number	1990	0.000550462	0.000360719	0.000726426
DALYs (Disability-Adjusted Life Years)	Kuwait	Both	Age-standardized	Prostate cancer	Rate per 100.000	1990	55.0462	36.0719	72.6426
DALYs (Disability-Adjusted Life Years)	Kuwait	Both	Age-standardized	Colon and rectum cancer	Number	1990	0.00104288	0.000961007	0.00112483
DALYs (Disability-Adjusted Life Years)	Kuwait	Both	Age-standardized	Colon and rectum cancer	Rate per 100.000	1990	104.288	96.1007	112.483
DALYs (Disability-Adjusted Life Years)	Kuwait	Both	Age-standardized	Lip and oral cavity cancer	Number	1990	0.000211599	0.000188178	0.000242365
DALYs (Disability-Adjusted Life Years)	Kuwait	Both	Age-standardized	Lip and oral cavity cancer	Rate per 100.000	1990	21.1599	18.8178	24.2365
DALYs (Disability-Adjusted Life Years)	Kuwait	Both	Age-standardized	Nasopharynx cancer	Number	1990	0.000133776	0.000115304	0.000151089
DALYs (Disability-Adjusted Life Years)	Kuwait	Both	Age-standardized	Nasopharynx cancer	Rate per 100.000	1990	13.3776	11.5304	15.1089
DALYs (Disability-Adjusted Life Years)	Kuwait	Both	Age-standardized	Other pharynx cancer	Number	1990	0.00014222	0.00012331	0.000156013
DALYs (Disability-Adjusted Life Years)	Kuwait	Both	Age-standardized	Other pharynx cancer	Rate per 100.000	1990	14.222	12.331	15.6013
DALYs (Disability-Adjusted Life Years)	Kuwait	Both	Age-standardized	Gallbladder and biliary tract cancer	Number	1990	0.000314546	0.000287802	0.000354848
DALYs (Disability-Adjusted Life Years)	Kuwait	Both	Age-standardized	Gallbladder and biliary tract cancer	Rate per 100.000	1990	31.4546	28.7802	35.4848
DALYs (Disability-Adjusted Life Years)	Kuwait	Both	Age-standardized	Pancreatic cancer	Number	1990	0.000774021	0.00070879	0.000854388
DALYs (Disability-Adjusted Life Years)	Kuwait	Both	Age-standardized	Pancreatic cancer	Rate per 100.000	1990	77.4021	70.879	85.4388
DALYs (Disability-Adjusted Life Years)	Kuwait	Both	Age-standardized	Malignant skin melanoma	Number	1990	5.6916e-05	3.72395e-05	7.25703e-05
DALYs (Disability-Adjusted Life Years)	Kuwait	Both	Age-standardized	Malignant skin melanoma	Rate per 100.000	1990	5.6916	3.72395	7.25703
DALYs (Disability-Adjusted Life Years)	Kuwait	Both	Age-standardized	Non-melanoma skin cancer	Number	1990	7.84657e-05	6.86717e-05	8.87822e-05
DALYs (Disability-Adjusted Life Years)	Kuwait	Both	Age-standardized	Non-melanoma skin cancer	Rate per 100.000	1990	7.84657	6.86717	8.87822
DALYs (Disability-Adjusted Life Years)	Kuwait	Both	Age-standardized	Ovarian cancer	Number	1990	0.000385748	0.00034356	0.000429532
DALYs (Disability-Adjusted Life Years)	Kuwait	Both	Age-standardized	Ovarian cancer	Rate per 100.000	1990	38.5748	34.356	42.9532
DALYs (Disability-Adjusted Life Years)	Kuwait	Both	Age-standardized	Testicular cancer	Number	1990	5.79202e-05	4.37958e-05	7.99149e-05
DALYs (Disability-Adjusted Life Years)	Kuwait	Both	Age-standardized	Testicular cancer	Rate per 100.000	1990	5.79202	4.37958	7.99149
DALYs (Disability-Adjusted Life Years)	Kuwait	Both	Age-standardized	Kidney cancer	Number	1990	0.000325594	0.000290979	0.000368013
DALYs (Disability-Adjusted Life Years)	Kuwait	Both	Age-standardized	Kidney cancer	Rate per 100.000	1990	32.5594	29.0979	36.8013
DALYs (Disability-Adjusted Life Years)	Kuwait	Both	Age-standardized	Bladder cancer	Number	1990	0.000693174	0.000612243	0.000793759
DALYs (Disability-Adjusted Life Years)	Kuwait	Both	Age-standardized	Bladder cancer	Rate per 100.000	1990	69.3174	61.2243	79.3759
DALYs (Disability-Adjusted Life Years)	Kuwait	Both	Age-standardized	Brain and nervous system cancer	Number	1990	0.000653151	0.00057291	0.000718108
DALYs (Disability-Adjusted Life Years)	Kuwait	Both	Age-standardized	Brain and nervous system cancer	Rate per 100.000	1990	65.3151	57.291	71.8108
DALYs (Disability-Adjusted Life Years)	Kuwait	Both	Age-standardized	Thyroid cancer	Number	1990	0.000162766	0.000143546	0.000182162
DALYs (Disability-Adjusted Life Years)	Kuwait	Both	Age-standardized	Thyroid cancer	Rate per 100.000	1990	16.2766	14.3546	18.2162
DALYs (Disability-Adjusted Life Years)	Kuwait	Both	Age-standardized	Mesothelioma	Number	1990	3.74611e-05	2.89142e-05	4.46667e-05
DALYs (Disability-Adjusted Life Years)	Kuwait	Both	Age-standardized	Mesothelioma	Rate per 100.000	1990	3.74611	2.89142	4.46667
DALYs (Disability-Adjusted Life Years)	Kuwait	Both	Age-standardized	Hodgkin lymphoma	Number	1990	0.00013722	0.000117229	0.000166418
DALYs (Disability-Adjusted Life Years)	Kuwait	Both	Age-standardized	Hodgkin lymphoma	Rate per 100.000	1990	13.722	11.7229	16.6418
DALYs (Disability-Adjusted Life Years)	Kuwait	Both	Age-standardized	Non-Hodgkin lymphoma	Number	1990	0.000869748	0.00060087	0.00100491
DALYs (Disability-Adjusted Life Years)	Kuwait	Both	Age-standardized	Non-Hodgkin lymphoma	Rate per 100.000	1990	86.9748	60.087	100.491
DALYs (Disability-Adjusted Life Years)	Kuwait	Both	Age-standardized	Multiple myeloma	Number	1990	0.000258403	0.000228345	0.000290695
DALYs (Disability-Adjusted Life Years)	Kuwait	Both	Age-standardized	Multiple myeloma	Rate per 100.000	1990	25.8403	22.8345	29.0695
DALYs (Disability-Adjusted Life Years)	Kuwait	Both	Age-standardized	Leukemia	Number	1990	0.001571	0.00137826	0.00176297
DALYs (Disability-Adjusted Life Years)	Kuwait	Both	Age-standardized	Leukemia	Rate per 100.000	1990	157.1	137.826	176.297
DALYs (Disability-Adjusted Life Years)	Kuwait	Both	Age-standardized	Other neoplasms	Number	1990	0.00107368	0.000977839	0.00118081
DALYs (Disability-Adjusted Life Years)	Kuwait	Both	Age-standardized	Other neoplasms	Rate per 100.000	1990	107.368	97.7839	118.081
DALYs (Disability-Adjusted Life Years)	Kuwait	Both	Age-standardized	Non-melanoma skin cancer (squamous-cell carcinoma)	Number	1990	7.81708e-05	6.84375e-05	8.8582e-05
DALYs (Disability-Adjusted Life Years)	Kuwait	Both	Age-standardized	Non-melanoma skin cancer (squamous-cell carcinoma)	Rate per 100.000	1990	7.81708	6.84375	8.8582
DALYs (Disability-Adjusted Life Years)	Kuwait	Both	Age-standardized	Non-melanoma skin cancer (basal-cell carcinoma)	Number	1990	2.94911e-07	1.33252e-07	5.50314e-07
DALYs (Disability-Adjusted Life Years)	Kuwait	Both	Age-standardized	Non-melanoma skin cancer (basal-cell carcinoma)	Rate per 100.000	1990	0.0294911	0.0133252	0.0550314
DALYs (Disability-Adjusted Life Years)	Afghanistan	Both	All Ages	Neoplasms	Number	1990	240983	149366	355368
DALYs (Disability-Adjusted Life Years)	Afghanistan	Both	All Ages	Neoplasms	Rate per 100.000	1990	1958.56	1213.95	2888.21
DALYs (Disability-Adjusted Life Years)	Afghanistan	Both	All Ages	Esophageal cancer	Number	1990	8124.54	3170.47	12044.9
DALYs (Disability-Adjusted Life Years)	Afghanistan	Both	All Ages	Esophageal cancer	Rate per 100.000	1990	66.0312	25.7676	97.8932
DALYs (Disability-Adjusted Life Years)	Afghanistan	Both	All Ages	Stomach cancer	Number	1990	43400.1	24624.8	62952.1
DALYs (Disability-Adjusted Life Years)	Afghanistan	Both	All Ages	Stomach cancer	Rate per 100.000	1990	352.729	200.135	511.635
DALYs (Disability-Adjusted Life Years)	Afghanistan	Both	All Ages	Liver cancer	Number	1990	16186.8	6312.6	25784.2
DALYs (Disability-Adjusted Life Years)	Afghanistan	Both	All Ages	Liver cancer	Rate per 100.000	1990	131.556	51.3049	209.558
DALYs (Disability-Adjusted Life Years)	Afghanistan	Both	All Ages	Larynx cancer	Number	1990	3248.88	1931.06	4598.63
DALYs (Disability-Adjusted Life Years)	Afghanistan	Both	All Ages	Larynx cancer	Rate per 100.000	1990	26.4049	15.6945	37.3748
DALYs (Disability-Adjusted Life Years)	Afghanistan	Both	All Ages	Tracheal, bronchus, and lung cancer	Number	1990	16664.3	8179.31	25020
DALYs (Disability-Adjusted Life Years)	Afghanistan	Both	All Ages	Tracheal, bronchus, and lung cancer	Rate per 100.000	1990	135.437	66.4764	203.347
DALYs (Disability-Adjusted Life Years)	Afghanistan	Both	All Ages	Breast cancer	Number	1990	20850.3	7701.43	58799.9
DALYs (Disability-Adjusted Life Years)	Afghanistan	Both	All Ages	Breast cancer	Rate per 100.000	1990	169.458	62.5925	477.889
DALYs (Disability-Adjusted Life Years)	Afghanistan	Both	All Ages	Cervical cancer	Number	1990	16734.4	4653.32	33953
DALYs (Disability-Adjusted Life Years)	Afghanistan	Both	All Ages	Cervical cancer	Rate per 100.000	1990	136.007	37.8193	275.949
DALYs (Disability-Adjusted Life Years)	Afghanistan	Both	All Ages	Uterine cancer	Number	1990	5154.78	1743.05	9866.06
DALYs (Disability-Adjusted Life Years)	Afghanistan	Both	All Ages	Uterine cancer	Rate per 100.000	1990	41.8949	14.1664	80.1852
DALYs (Disability-Adjusted Life Years)	Afghanistan	Both	All Ages	Prostate cancer	Number	1990	2955.39	1739.06	4796.95
DALYs (Disability-Adjusted Life Years)	Afghanistan	Both	All Ages	Prostate cancer	Rate per 100.000	1990	24.0196	14.134	38.9867
DALYs (Disability-Adjusted Life Years)	Afghanistan	Both	All Ages	Colon and rectum cancer	Number	1990	10804.7	5300.06	18499.8
DALYs (Disability-Adjusted Life Years)	Afghanistan	Both	All Ages	Colon and rectum cancer	Rate per 100.000	1990	87.8138	43.0756	150.355
DALYs (Disability-Adjusted Life Years)	Afghanistan	Both	All Ages	Lip and oral cavity cancer	Number	1990	1744.08	1157.43	2449.21
DALYs (Disability-Adjusted Life Years)	Afghanistan	Both	All Ages	Lip and oral cavity cancer	Rate per 100.000	1990	14.1748	9.40691	19.9057
DALYs (Disability-Adjusted Life Years)	Afghanistan	Both	All Ages	Nasopharynx cancer	Number	1990	1704.12	909.045	3806.82
DALYs (Disability-Adjusted Life Years)	Afghanistan	Both	All Ages	Nasopharynx cancer	Rate per 100.000	1990	13.85	7.38816	30.9395
DALYs (Disability-Adjusted Life Years)	Afghanistan	Both	All Ages	Other pharynx cancer	Number	1990	1451.35	697.409	2710.28
DALYs (Disability-Adjusted Life Years)	Afghanistan	Both	All Ages	Other pharynx cancer	Rate per 100.000	1990	11.7957	5.66811	22.0275
DALYs (Disability-Adjusted Life Years)	Afghanistan	Both	All Ages	Gallbladder and biliary tract cancer	Number	1990	5664.77	1745.13	10163.2
DALYs (Disability-Adjusted Life Years)	Afghanistan	Both	All Ages	Gallbladder and biliary tract cancer	Rate per 100.000	1990	46.0398	14.1833	82.6004
DALYs (Disability-Adjusted Life Years)	Afghanistan	Both	All Ages	Pancreatic cancer	Number	1990	3672.86	2637.08	5121.56
DALYs (Disability-Adjusted Life Years)	Afghanistan	Both	All Ages	Pancreatic cancer	Rate per 100.000	1990	29.8507	21.4325	41.6249
DALYs (Disability-Adjusted Life Years)	Afghanistan	Both	All Ages	Malignant skin melanoma	Number	1990	447.277	231.859	820.673
DALYs (Disability-Adjusted Life Years)	Afghanistan	Both	All Ages	Malignant skin melanoma	Rate per 100.000	1990	3.63519	1.88441	6.66992
DALYs (Disability-Adjusted Life Years)	Afghanistan	Both	All Ages	Non-melanoma skin cancer	Number	1990	1267.48	888.619	1736.68
DALYs (Disability-Adjusted Life Years)	Afghanistan	Both	All Ages	Non-melanoma skin cancer	Rate per 100.000	1990	10.3013	7.22215	14.1147
DALYs (Disability-Adjusted Life Years)	Afghanistan	Both	All Ages	Ovarian cancer	Number	1990	2978.09	1607.73	6793.23
DALYs (Disability-Adjusted Life Years)	Afghanistan	Both	All Ages	Ovarian cancer	Rate per 100.000	1990	24.2041	13.0666	55.2112
DALYs (Disability-Adjusted Life Years)	Afghanistan	Both	All Ages	Testicular cancer	Number	1990	736.835	249.539	1756.99
DALYs (Disability-Adjusted Life Years)	Afghanistan	Both	All Ages	Testicular cancer	Rate per 100.000	1990	5.98854	2.0281	14.2797
DALYs (Disability-Adjusted Life Years)	Afghanistan	Both	All Ages	Kidney cancer	Number	1990	2626.25	1473.83	4929.08
DALYs (Disability-Adjusted Life Years)	Afghanistan	Both	All Ages	Kidney cancer	Rate per 100.000	1990	21.3446	11.9783	40.0605
DALYs (Disability-Adjusted Life Years)	Afghanistan	Both	All Ages	Bladder cancer	Number	1990	3870.61	2399.35	5850.58
DALYs (Disability-Adjusted Life Years)	Afghanistan	Both	All Ages	Bladder cancer	Rate per 100.000	1990	31.4579	19.5005	47.5499
DALYs (Disability-Adjusted Life Years)	Afghanistan	Both	All Ages	Brain and nervous system cancer	Number	1990	11901.2	4900.09	36244.2
DALYs (Disability-Adjusted Life Years)	Afghanistan	Both	All Ages	Brain and nervous system cancer	Rate per 100.000	1990	96.7255	39.8249	294.571
DALYs (Disability-Adjusted Life Years)	Afghanistan	Both	All Ages	Thyroid cancer	Number	1990	1421.89	664.753	4029.34
DALYs (Disability-Adjusted Life Years)	Afghanistan	Both	All Ages	Thyroid cancer	Rate per 100.000	1990	11.5563	5.4027	32.748
DALYs (Disability-Adjusted Life Years)	Afghanistan	Both	All Ages	Mesothelioma	Number	1990	1903.54	1143.37	2744.16
DALYs (Disability-Adjusted Life Years)	Afghanistan	Both	All Ages	Mesothelioma	Rate per 100.000	1990	15.4708	9.2926	22.3028
DALYs (Disability-Adjusted Life Years)	Afghanistan	Both	All Ages	Hodgkin lymphoma	Number	1990	7735.06	4914.7	10800.7
DALYs (Disability-Adjusted Life Years)	Afghanistan	Both	All Ages	Hodgkin lymphoma	Rate per 100.000	1990	62.8658	39.9436	87.7813
DALYs (Disability-Adjusted Life Years)	Afghanistan	Both	All Ages	Non-Hodgkin lymphoma	Number	1990	9689.83	4463.05	33050.7
DALYs (Disability-Adjusted Life Years)	Afghanistan	Both	All Ages	Non-Hodgkin lymphoma	Rate per 100.000	1990	78.7529	36.2729	268.616
DALYs (Disability-Adjusted Life Years)	Afghanistan	Both	All Ages	Multiple myeloma	Number	1990	1162.77	647.611	2028.9
DALYs (Disability-Adjusted Life Years)	Afghanistan	Both	All Ages	Multiple myeloma	Rate per 100.000	1990	9.45027	5.26338	16.4896
DALYs (Disability-Adjusted Life Years)	Afghanistan	Both	All Ages	Leukemia	Number	1990	20233.1	11545.7	30194.8
DALYs (Disability-Adjusted Life Years)	Afghanistan	Both	All Ages	Leukemia	Rate per 100.000	1990	164.442	93.8364	245.405
DALYs (Disability-Adjusted Life Years)	Afghanistan	Both	All Ages	Other neoplasms	Number	1990	16647.6	9608.46	26187.7
DALYs (Disability-Adjusted Life Years)	Afghanistan	Both	All Ages	Other neoplasms	Rate per 100.000	1990	135.301	78.0916	212.838
DALYs (Disability-Adjusted Life Years)	Afghanistan	Both	All Ages	Non-melanoma skin cancer (squamous-cell carcinoma)	Number	1990	1265.94	887.695	1735.58
DALYs (Disability-Adjusted Life Years)	Afghanistan	Both	All Ages	Non-melanoma skin cancer (squamous-cell carcinoma)	Rate per 100.000	1990	10.2888	7.21464	14.1057
DALYs (Disability-Adjusted Life Years)	Afghanistan	Both	All Ages	Non-melanoma skin cancer (basal-cell carcinoma)	Number	1990	1.54258	0.739844	2.86086
DALYs (Disability-Adjusted Life Years)	Afghanistan	Both	All Ages	Non-melanoma skin cancer (basal-cell carcinoma)	Rate per 100.000	1990	0.0125372	0.006013	0.0232513
DALYs (Disability-Adjusted Life Years)	Afghanistan	Both	Age-standardized	Neoplasms	Number	1990	0.0426309	0.0276186	0.0594977
DALYs (Disability-Adjusted Life Years)	Afghanistan	Both	Age-standardized	Neoplasms	Rate per 100.000	1990	4263.09	2761.86	5949.77
DALYs (Disability-Adjusted Life Years)	Afghanistan	Both	Age-standardized	Esophageal cancer	Number	1990	0.00165548	0.000757472	0.00237133
DALYs (Disability-Adjusted Life Years)	Afghanistan	Both	Age-standardized	Esophageal cancer	Rate per 100.000	1990	165.548	75.7472	237.133
DALYs (Disability-Adjusted Life Years)	Afghanistan	Both	Age-standardized	Stomach cancer	Number	1990	0.00859523	0.0052566	0.012108
DALYs (Disability-Adjusted Life Years)	Afghanistan	Both	Age-standardized	Stomach cancer	Rate per 100.000	1990	859.523	525.66	1210.8
DALYs (Disability-Adjusted Life Years)	Afghanistan	Both	Age-standardized	Liver cancer	Number	1990	0.0033226	0.00145422	0.00510381
DALYs (Disability-Adjusted Life Years)	Afghanistan	Both	Age-standardized	Liver cancer	Rate per 100.000	1990	332.26	145.422	510.381
DALYs (Disability-Adjusted Life Years)	Afghanistan	Both	Age-standardized	Larynx cancer	Number	1990	0.000678948	0.000425067	0.000946627
DALYs (Disability-Adjusted Life Years)	Afghanistan	Both	Age-standardized	Larynx cancer	Rate per 100.000	1990	67.8948	42.5067	94.6627
DALYs (Disability-Adjusted Life Years)	Afghanistan	Both	Age-standardized	Tracheal, bronchus, and lung cancer	Number	1990	0.00361965	0.0019607	0.0052667
DALYs (Disability-Adjusted Life Years)	Afghanistan	Both	Age-standardized	Tracheal, bronchus, and lung cancer	Rate per 100.000	1990	361.965	196.07	526.67
DALYs (Disability-Adjusted Life Years)	Afghanistan	Both	Age-standardized	Breast cancer	Number	1990	0.00352015	0.00147808	0.0093397
DALYs (Disability-Adjusted Life Years)	Afghanistan	Both	Age-standardized	Breast cancer	Rate per 100.000	1990	352.015	147.808	933.97
DALYs (Disability-Adjusted Life Years)	Afghanistan	Both	Age-standardized	Cervical cancer	Number	1990	0.00284974	0.000873809	0.00556288
DALYs (Disability-Adjusted Life Years)	Afghanistan	Both	Age-standardized	Cervical cancer	Rate per 100.000	1990	284.974	87.3809	556.288
DALYs (Disability-Adjusted Life Years)	Afghanistan	Both	Age-standardized	Uterine cancer	Number	1990	0.00106897	0.000412695	0.0019681
DALYs (Disability-Adjusted Life Years)	Afghanistan	Both	Age-standardized	Uterine cancer	Rate per 100.000	1990	106.897	41.2695	196.81
DALYs (Disability-Adjusted Life Years)	Afghanistan	Both	Age-standardized	Prostate cancer	Number	1990	0.00100312	0.000650321	0.00153926
DALYs (Disability-Adjusted Life Years)	Afghanistan	Both	Age-standardized	Prostate cancer	Rate per 100.000	1990	100.312	65.0321	153.926
DALYs (Disability-Adjusted Life Years)	Afghanistan	Both	Age-standardized	Colon and rectum cancer	Number	1990	0.00214661	0.00118882	0.00340058
DALYs (Disability-Adjusted Life Years)	Afghanistan	Both	Age-standardized	Colon and rectum cancer	Rate per 100.000	1990	214.661	118.882	340.058
DALYs (Disability-Adjusted Life Years)	Afghanistan	Both	Age-standardized	Lip and oral cavity cancer	Number	1990	0.0003626	0.000249519	0.000495124
DALYs (Disability-Adjusted Life Years)	Afghanistan	Both	Age-standardized	Lip and oral cavity cancer	Rate per 100.000	1990	36.26	24.9518	49.5124
DALYs (Disability-Adjusted Life Years)	Afghanistan	Both	Age-standardized	Nasopharynx cancer	Number	1990	0.000269673	0.00015209	0.00056665
DALYs (Disability-Adjusted Life Years)	Afghanistan	Both	Age-standardized	Nasopharynx cancer	Rate per 100.000	1990	26.9673	15.209	56.665
DALYs (Disability-Adjusted Life Years)	Afghanistan	Both	Age-standardized	Other pharynx cancer	Number	1990	0.000282368	0.000149843	0.000481877
DALYs (Disability-Adjusted Life Years)	Afghanistan	Both	Age-standardized	Other pharynx cancer	Rate per 100.000	1990	28.2368	14.9843	48.1877
DALYs (Disability-Adjusted Life Years)	Afghanistan	Both	Age-standardized	Gallbladder and biliary tract cancer	Number	1990	0.00122254	0.000431782	0.00211795
DALYs (Disability-Adjusted Life Years)	Afghanistan	Both	Age-standardized	Gallbladder and biliary tract cancer	Rate per 100.000	1990	122.254	43.1782	211.795
DALYs (Disability-Adjusted Life Years)	Afghanistan	Both	Age-standardized	Pancreatic cancer	Number	1990	0.000896202	0.000668113	0.00120026
DALYs (Disability-Adjusted Life Years)	Afghanistan	Both	Age-standardized	Pancreatic cancer	Rate per 100.000	1990	89.6202	66.8113	120.026
DALYs (Disability-Adjusted Life Years)	Afghanistan	Both	Age-standardized	Malignant skin melanoma	Number	1990	7.70027e-05	4.44923e-05	0.000127921
DALYs (Disability-Adjusted Life Years)	Afghanistan	Both	Age-standardized	Malignant skin melanoma	Rate per 100.000	1990	7.70027	4.44923	12.7921
DALYs (Disability-Adjusted Life Years)	Afghanistan	Both	Age-standardized	Non-melanoma skin cancer	Number	1990	0.000269414	0.00019026	0.00036257
DALYs (Disability-Adjusted Life Years)	Afghanistan	Both	Age-standardized	Non-melanoma skin cancer	Rate per 100.000	1990	26.9414	19.026	36.257
DALYs (Disability-Adjusted Life Years)	Afghanistan	Both	Age-standardized	Ovarian cancer	Number	1990	0.000559755	0.000322827	0.00114335
DALYs (Disability-Adjusted Life Years)	Afghanistan	Both	Age-standardized	Ovarian cancer	Rate per 100.000	1990	55.9755	32.2827	114.335
DALYs (Disability-Adjusted Life Years)	Afghanistan	Both	Age-standardized	Testicular cancer	Number	1990	8.5515e-05	2.97187e-05	0.000203442
DALYs (Disability-Adjusted Life Years)	Afghanistan	Both	Age-standardized	Testicular cancer	Rate per 100.000	1990	8.5515	2.97187	20.3442
DALYs (Disability-Adjusted Life Years)	Afghanistan	Both	Age-standardized	Kidney cancer	Number	1990	0.000362244	0.000248871	0.000530471
DALYs (Disability-Adjusted Life Years)	Afghanistan	Both	Age-standardized	Kidney cancer	Rate per 100.000	1990	36.2244	24.8871	53.0471
DALYs (Disability-Adjusted Life Years)	Afghanistan	Both	Age-standardized	Bladder cancer	Number	1990	0.000960255	0.000656209	0.00138976
DALYs (Disability-Adjusted Life Years)	Afghanistan	Both	Age-standardized	Bladder cancer	Rate per 100.000	1990	96.0255	65.6209	138.976
DALYs (Disability-Adjusted Life Years)	Afghanistan	Both	Age-standardized	Brain and nervous system cancer	Number	1990	0.00137185	0.000700163	0.00364005
DALYs (Disability-Adjusted Life Years)	Afghanistan	Both	Age-standardized	Brain and nervous system cancer	Rate per 100.000	1990	137.185	70.0163	364.005
DALYs (Disability-Adjusted Life Years)	Afghanistan	Both	Age-standardized	Thyroid cancer	Number	1990	0.000302046	0.000154326	0.000768991
DALYs (Disability-Adjusted Life Years)	Afghanistan	Both	Age-standardized	Thyroid cancer	Rate per 100.000	1990	30.2046	15.4326	76.8991
DALYs (Disability-Adjusted Life Years)	Afghanistan	Both	Age-standardized	Mesothelioma	Number	1990	0.000367587	0.00023151	0.000508127
DALYs (Disability-Adjusted Life Years)	Afghanistan	Both	Age-standardized	Mesothelioma	Rate per 100.000	1990	36.7587	23.151	50.8127
DALYs (Disability-Adjusted Life Years)	Afghanistan	Both	Age-standardized	Hodgkin lymphoma	Number	1990	0.000938757	0.000574467	0.0013103
DALYs (Disability-Adjusted Life Years)	Afghanistan	Both	Age-standardized	Hodgkin lymphoma	Rate per 100.000	1990	93.8757	57.4467	131.03
DALYs (Disability-Adjusted Life Years)	Afghanistan	Both	Age-standardized	Non-Hodgkin lymphoma	Number	1990	0.00136419	0.000728411	0.00421101
DALYs (Disability-Adjusted Life Years)	Afghanistan	Both	Age-standardized	Non-Hodgkin lymphoma	Rate per 100.000	1990	136.42	72.8411	421.101
DALYs (Disability-Adjusted Life Years)	Afghanistan	Both	Age-standardized	Multiple myeloma	Number	1990	0.000251672	0.000151841	0.00040967
DALYs (Disability-Adjusted Life Years)	Afghanistan	Both	Age-standardized	Multiple myeloma	Rate per 100.000	1990	25.1672	15.1841	40.967
DALYs (Disability-Adjusted Life Years)	Afghanistan	Both	Age-standardized	Leukemia	Number	1990	0.00220626	0.0015867	0.00295764
DALYs (Disability-Adjusted Life Years)	Afghanistan	Both	Age-standardized	Leukemia	Rate per 100.000	1990	220.626	158.67	295.764
DALYs (Disability-Adjusted Life Years)	Afghanistan	Both	Age-standardized	Other neoplasms	Number	1990	0.00202048	0.00131508	0.00292001
DALYs (Disability-Adjusted Life Years)	Afghanistan	Both	Age-standardized	Other neoplasms	Rate per 100.000	1990	202.048	131.507	292.001
DALYs (Disability-Adjusted Life Years)	Afghanistan	Both	Age-standardized	Non-melanoma skin cancer (squamous-cell carcinoma)	Number	1990	0.000269067	0.000190027	0.000362269
DALYs (Disability-Adjusted Life Years)	Afghanistan	Both	Age-standardized	Non-melanoma skin cancer (squamous-cell carcinoma)	Rate per 100.000	1990	26.9067	19.0027	36.2269
DALYs (Disability-Adjusted Life Years)	Afghanistan	Both	Age-standardized	Non-melanoma skin cancer (basal-cell carcinoma)	Number	1990	3.47529e-07	1.63959e-07	6.50766e-07
DALYs (Disability-Adjusted Life Years)	Afghanistan	Both	Age-standardized	Non-melanoma skin cancer (basal-cell carcinoma)	Rate per 100.000	1990	0.0347529	0.0163959	0.0650766
DALYs (Disability-Adjusted Life Years)	Lebanon	Male	All Ages	Neoplasms	Number	1990	44288.8	33322.4	56940.4
DALYs (Disability-Adjusted Life Years)	Lebanon	Male	All Ages	Neoplasms	Rate per 100.000	1990	3286.84	2472.98	4225.77
DALYs (Disability-Adjusted Life Years)	Lebanon	Male	All Ages	Esophageal cancer	Number	1990	652.06	407.72	910.714
DALYs (Disability-Adjusted Life Years)	Lebanon	Male	All Ages	Esophageal cancer	Rate per 100.000	1990	48.3919	30.2585	67.5877
DALYs (Disability-Adjusted Life Years)	Lebanon	Male	All Ages	Stomach cancer	Number	1990	2701.11	2023.49	3539.04
DALYs (Disability-Adjusted Life Years)	Lebanon	Male	All Ages	Stomach cancer	Rate per 100.000	1990	200.46	150.171	262.646
DALYs (Disability-Adjusted Life Years)	Lebanon	Male	All Ages	Liver cancer	Number	1990	1391.75	931.646	2265.29
DALYs (Disability-Adjusted Life Years)	Lebanon	Male	All Ages	Liver cancer	Rate per 100.000	1990	103.287	69.1411	168.116
DALYs (Disability-Adjusted Life Years)	Lebanon	Male	All Ages	Larynx cancer	Number	1990	1832.36	1358.9	2462.05
DALYs (Disability-Adjusted Life Years)	Lebanon	Male	All Ages	Larynx cancer	Rate per 100.000	1990	135.987	100.849	182.718
DALYs (Disability-Adjusted Life Years)	Lebanon	Male	All Ages	Tracheal, bronchus, and lung cancer	Number	1990	10567.1	7195.33	14210.9
DALYs (Disability-Adjusted Life Years)	Lebanon	Male	All Ages	Tracheal, bronchus, and lung cancer	Rate per 100.000	1990	784.229	533.994	1054.65
DALYs (Disability-Adjusted Life Years)	Lebanon	Male	All Ages	Breast cancer	Number	1990	80.07	51.8743	124.166
DALYs (Disability-Adjusted Life Years)	Lebanon	Male	All Ages	Breast cancer	Rate per 100.000	1990	5.94231	3.84979	9.21483
DALYs (Disability-Adjusted Life Years)	Lebanon	Male	All Ages	Prostate cancer	Number	1990	2493.23	1018.8	4150.43
DALYs (Disability-Adjusted Life Years)	Lebanon	Male	All Ages	Prostate cancer	Rate per 100.000	1990	185.032	75.6095	308.02
DALYs (Disability-Adjusted Life Years)	Lebanon	Male	All Ages	Colon and rectum cancer	Number	1990	3877.36	2477.16	5489.15
DALYs (Disability-Adjusted Life Years)	Lebanon	Male	All Ages	Colon and rectum cancer	Rate per 100.000	1990	287.754	183.84	407.372
DALYs (Disability-Adjusted Life Years)	Lebanon	Male	All Ages	Lip and oral cavity cancer	Number	1990	457.583	298.975	661.094
DALYs (Disability-Adjusted Life Years)	Lebanon	Male	All Ages	Lip and oral cavity cancer	Rate per 100.000	1990	33.959	22.1881	49.0624
DALYs (Disability-Adjusted Life Years)	Lebanon	Male	All Ages	Nasopharynx cancer	Number	1990	138.31	93.3277	229.725
DALYs (Disability-Adjusted Life Years)	Lebanon	Male	All Ages	Nasopharynx cancer	Rate per 100.000	1990	10.2646	6.92622	17.0488
DALYs (Disability-Adjusted Life Years)	Lebanon	Male	All Ages	Other pharynx cancer	Number	1990	120.833	82.3576	169.734
DALYs (Disability-Adjusted Life Years)	Lebanon	Male	All Ages	Other pharynx cancer	Rate per 100.000	1990	8.96753	6.11208	12.5966
DALYs (Disability-Adjusted Life Years)	Lebanon	Male	All Ages	Gallbladder and biliary tract cancer	Number	1990	403.47	247.117	592.914
DALYs (Disability-Adjusted Life Years)	Lebanon	Male	All Ages	Gallbladder and biliary tract cancer	Rate per 100.000	1990	29.9431	18.3396	44.0025
DALYs (Disability-Adjusted Life Years)	Lebanon	Male	All Ages	Pancreatic cancer	Number	1990	1025.78	761.425	1383.03
DALYs (Disability-Adjusted Life Years)	Lebanon	Male	All Ages	Pancreatic cancer	Rate per 100.000	1990	76.127	56.5083	102.64
DALYs (Disability-Adjusted Life Years)	Lebanon	Male	All Ages	Malignant skin melanoma	Number	1990	138.642	71.7215	222.004
DALYs (Disability-Adjusted Life Years)	Lebanon	Male	All Ages	Malignant skin melanoma	Rate per 100.000	1990	10.2892	5.32274	16.4758
DALYs (Disability-Adjusted Life Years)	Lebanon	Male	All Ages	Non-melanoma skin cancer	Number	1990	134.512	100.889	175.494
DALYs (Disability-Adjusted Life Years)	Lebanon	Male	All Ages	Non-melanoma skin cancer	Rate per 100.000	1990	9.98269	7.48737	13.0241
DALYs (Disability-Adjusted Life Years)	Lebanon	Male	All Ages	Testicular cancer	Number	1990	522.841	284.964	802.879
DALYs (Disability-Adjusted Life Years)	Lebanon	Male	All Ages	Testicular cancer	Rate per 100.000	1990	38.8021	21.1483	59.5848
DALYs (Disability-Adjusted Life Years)	Lebanon	Male	All Ages	Kidney cancer	Number	1990	1084.94	717.486	1475.22
DALYs (Disability-Adjusted Life Years)	Lebanon	Male	All Ages	Kidney cancer	Rate per 100.000	1990	80.5178	53.2475	109.482
DALYs (Disability-Adjusted Life Years)	Lebanon	Male	All Ages	Bladder cancer	Number	1990	3419.99	2303.51	4764.59
DALYs (Disability-Adjusted Life Years)	Lebanon	Male	All Ages	Bladder cancer	Rate per 100.000	1990	253.811	170.953	353.599
DALYs (Disability-Adjusted Life Years)	Lebanon	Male	All Ages	Brain and nervous system cancer	Number	1990	2618.96	1571.54	4632.74
DALYs (Disability-Adjusted Life Years)	Lebanon	Male	All Ages	Brain and nervous system cancer	Rate per 100.000	1990	194.363	116.63	343.814
DALYs (Disability-Adjusted Life Years)	Lebanon	Male	All Ages	Thyroid cancer	Number	1990	117.187	59.3157	188.463
DALYs (Disability-Adjusted Life Years)	Lebanon	Male	All Ages	Thyroid cancer	Rate per 100.000	1990	8.69694	4.40205	13.9866
DALYs (Disability-Adjusted Life Years)	Lebanon	Male	All Ages	Mesothelioma	Number	1990	208.045	145.546	307.795
DALYs (Disability-Adjusted Life Years)	Lebanon	Male	All Ages	Mesothelioma	Rate per 100.000	1990	15.4399	10.8015	22.8427
DALYs (Disability-Adjusted Life Years)	Lebanon	Male	All Ages	Hodgkin lymphoma	Number	1990	1031.64	631.556	1647.17
DALYs (Disability-Adjusted Life Years)	Lebanon	Male	All Ages	Hodgkin lymphoma	Rate per 100.000	1990	76.5617	46.8703	122.243
DALYs (Disability-Adjusted Life Years)	Lebanon	Male	All Ages	Non-Hodgkin lymphoma	Number	1990	1806.83	1067.7	3482.56
DALYs (Disability-Adjusted Life Years)	Lebanon	Male	All Ages	Non-Hodgkin lymphoma	Rate per 100.000	1990	134.092	79.2386	258.454
DALYs (Disability-Adjusted Life Years)	Lebanon	Male	All Ages	Multiple myeloma	Number	1990	674.897	445.651	1082.88
DALYs (Disability-Adjusted Life Years)	Lebanon	Male	All Ages	Multiple myeloma	Rate per 100.000	1990	50.0867	33.0735	80.3651
DALYs (Disability-Adjusted Life Years)	Lebanon	Male	All Ages	Leukemia	Number	1990	3253.91	2522.93	4247.12
DALYs (Disability-Adjusted Life Years)	Lebanon	Male	All Ages	Leukemia	Rate per 100.000	1990	241.486	187.236	315.196
DALYs (Disability-Adjusted Life Years)	Lebanon	Male	All Ages	Other neoplasms	Number	1990	3535.29	2466.03	5130.24
DALYs (Disability-Adjusted Life Years)	Lebanon	Male	All Ages	Other neoplasms	Rate per 100.000	1990	262.368	183.014	380.735
DALYs (Disability-Adjusted Life Years)	Lebanon	Male	All Ages	Non-melanoma skin cancer (squamous-cell carcinoma)	Number	1990	133.901	100.065	174.839
DALYs (Disability-Adjusted Life Years)	Lebanon	Male	All Ages	Non-melanoma skin cancer (squamous-cell carcinoma)	Rate per 100.000	1990	9.93732	7.42623	12.9755
DALYs (Disability-Adjusted Life Years)	Lebanon	Male	All Ages	Non-melanoma skin cancer (basal-cell carcinoma)	Number	1990	0.611379	0.267574	1.18969
DALYs (Disability-Adjusted Life Years)	Lebanon	Male	All Ages	Non-melanoma skin cancer (basal-cell carcinoma)	Rate per 100.000	1990	0.0453729	0.0198578	0.0882918
DALYs (Disability-Adjusted Life Years)	Lebanon	Male	Age-standardized	Neoplasms	Number	1990	0.0443285	0.0335155	0.0565441
DALYs (Disability-Adjusted Life Years)	Lebanon	Male	Age-standardized	Neoplasms	Rate per 100.000	1990	4432.85	3351.55	5654.41
DALYs (Disability-Adjusted Life Years)	Lebanon	Male	Age-standardized	Esophageal cancer	Number	1990	0.000663315	0.000419888	0.000918306
DALYs (Disability-Adjusted Life Years)	Lebanon	Male	Age-standardized	Esophageal cancer	Rate per 100.000	1990	66.3315	41.9888	91.8306
DALYs (Disability-Adjusted Life Years)	Lebanon	Male	Age-standardized	Stomach cancer	Number	1990	0.00283299	0.00214399	0.00370208
DALYs (Disability-Adjusted Life Years)	Lebanon	Male	Age-standardized	Stomach cancer	Rate per 100.000	1990	283.299	214.399	370.208
DALYs (Disability-Adjusted Life Years)	Lebanon	Male	Age-standardized	Liver cancer	Number	1990	0.00140064	0.000952761	0.00228101
DALYs (Disability-Adjusted Life Years)	Lebanon	Male	Age-standardized	Liver cancer	Rate per 100.000	1990	140.064	95.2761	228.101
DALYs (Disability-Adjusted Life Years)	Lebanon	Male	Age-standardized	Larynx cancer	Number	1990	0.00191877	0.00143106	0.00255393
DALYs (Disability-Adjusted Life Years)	Lebanon	Male	Age-standardized	Larynx cancer	Rate per 100.000	1990	191.877	143.106	255.393
DALYs (Disability-Adjusted Life Years)	Lebanon	Male	Age-standardized	Tracheal, bronchus, and lung cancer	Number	1990	0.0107842	0.00743368	0.0144387
DALYs (Disability-Adjusted Life Years)	Lebanon	Male	Age-standardized	Tracheal, bronchus, and lung cancer	Rate per 100.000	1990	1078.42	743.368	1443.87
DALYs (Disability-Adjusted Life Years)	Lebanon	Male	Age-standardized	Breast cancer	Number	1990	8.45428e-05	5.57122e-05	0.000129939
DALYs (Disability-Adjusted Life Years)	Lebanon	Male	Age-standardized	Breast cancer	Rate per 100.000	1990	8.45428	5.57122	12.9939
DALYs (Disability-Adjusted Life Years)	Lebanon	Male	Age-standardized	Prostate cancer	Number	1990	0.00316855	0.00134076	0.00519066
DALYs (Disability-Adjusted Life Years)	Lebanon	Male	Age-standardized	Prostate cancer	Rate per 100.000	1990	316.855	134.076	519.066
DALYs (Disability-Adjusted Life Years)	Lebanon	Male	Age-standardized	Colon and rectum cancer	Number	1990	0.0040779	0.00264621	0.00571198
DALYs (Disability-Adjusted Life Years)	Lebanon	Male	Age-standardized	Colon and rectum cancer	Rate per 100.000	1990	407.79	264.621	571.198
DALYs (Disability-Adjusted Life Years)	Lebanon	Male	Age-standardized	Lip and oral cavity cancer	Number	1990	0.000468733	0.000311251	0.000671578
DALYs (Disability-Adjusted Life Years)	Lebanon	Male	Age-standardized	Lip and oral cavity cancer	Rate per 100.000	1990	46.8733	31.1251	67.1578
DALYs (Disability-Adjusted Life Years)	Lebanon	Male	Age-standardized	Nasopharynx cancer	Number	1990	0.000130994	8.82459e-05	0.000217102
DALYs (Disability-Adjusted Life Years)	Lebanon	Male	Age-standardized	Nasopharynx cancer	Rate per 100.000	1990	13.0994	8.82458	21.7102
DALYs (Disability-Adjusted Life Years)	Lebanon	Male	Age-standardized	Other pharynx cancer	Number	1990	0.000121149	8.34591e-05	0.000169438
DALYs (Disability-Adjusted Life Years)	Lebanon	Male	Age-standardized	Other pharynx cancer	Rate per 100.000	1990	12.1149	8.34591	16.9438
DALYs (Disability-Adjusted Life Years)	Lebanon	Male	Age-standardized	Gallbladder and biliary tract cancer	Number	1990	0.000456579	0.000281181	0.00066831
DALYs (Disability-Adjusted Life Years)	Lebanon	Male	Age-standardized	Gallbladder and biliary tract cancer	Rate per 100.000	1990	45.6579	28.1181	66.831
DALYs (Disability-Adjusted Life Years)	Lebanon	Male	Age-standardized	Pancreatic cancer	Number	1990	0.00106801	0.000798801	0.00143147
DALYs (Disability-Adjusted Life Years)	Lebanon	Male	Age-standardized	Pancreatic cancer	Rate per 100.000	1990	106.801	79.8801	143.147
DALYs (Disability-Adjusted Life Years)	Lebanon	Male	Age-standardized	Malignant skin melanoma	Number	1990	0.00014311	7.35468e-05	0.000227317
DALYs (Disability-Adjusted Life Years)	Lebanon	Male	Age-standardized	Malignant skin melanoma	Rate per 100.000	1990	14.311	7.35468	22.7317
DALYs (Disability-Adjusted Life Years)	Lebanon	Male	Age-standardized	Non-melanoma skin cancer	Number	1990	0.000151762	0.000114259	0.000197696
DALYs (Disability-Adjusted Life Years)	Lebanon	Male	Age-standardized	Non-melanoma skin cancer	Rate per 100.000	1990	15.1762	11.4259	19.7696
DALYs (Disability-Adjusted Life Years)	Lebanon	Male	Age-standardized	Testicular cancer	Number	1990	0.00044028	0.000238051	0.000683392
DALYs (Disability-Adjusted Life Years)	Lebanon	Male	Age-standardized	Testicular cancer	Rate per 100.000	1990	44.028	23.8051	68.3392
DALYs (Disability-Adjusted Life Years)	Lebanon	Male	Age-standardized	Kidney cancer	Number	1990	0.00109308	0.000726935	0.00148739
DALYs (Disability-Adjusted Life Years)	Lebanon	Male	Age-standardized	Kidney cancer	Rate per 100.000	1990	109.308	72.6935	148.739
DALYs (Disability-Adjusted Life Years)	Lebanon	Male	Age-standardized	Bladder cancer	Number	1990	0.00389714	0.00265393	0.00538552
DALYs (Disability-Adjusted Life Years)	Lebanon	Male	Age-standardized	Bladder cancer	Rate per 100.000	1990	389.714	265.393	538.552
DALYs (Disability-Adjusted Life Years)	Lebanon	Male	Age-standardized	Brain and nervous system cancer	Number	1990	0.0022192	0.00128503	0.00396344
DALYs (Disability-Adjusted Life Years)	Lebanon	Male	Age-standardized	Brain and nervous system cancer	Rate per 100.000	1990	221.92	128.503	396.344
DALYs (Disability-Adjusted Life Years)	Lebanon	Male	Age-standardized	Thyroid cancer	Number	1990	0.00012608	6.30204e-05	0.000202304
DALYs (Disability-Adjusted Life Years)	Lebanon	Male	Age-standardized	Thyroid cancer	Rate per 100.000	1990	12.608	6.30204	20.2304
DALYs (Disability-Adjusted Life Years)	Lebanon	Male	Age-standardized	Mesothelioma	Number	1990	0.000209276	0.0001482	0.000307049
DALYs (Disability-Adjusted Life Years)	Lebanon	Male	Age-standardized	Mesothelioma	Rate per 100.000	1990	20.9276	14.82	30.7049
DALYs (Disability-Adjusted Life Years)	Lebanon	Male	Age-standardized	Hodgkin lymphoma	Number	1990	0.000899775	0.000546732	0.00142853
DALYs (Disability-Adjusted Life Years)	Lebanon	Male	Age-standardized	Hodgkin lymphoma	Rate per 100.000	1990	89.9775	54.6732	142.853
DALYs (Disability-Adjusted Life Years)	Lebanon	Male	Age-standardized	Non-Hodgkin lymphoma	Number	1990	0.00168301	0.00101442	0.00314436
DALYs (Disability-Adjusted Life Years)	Lebanon	Male	Age-standardized	Non-Hodgkin lymphoma	Rate per 100.000	1990	168.301	101.442	314.436
DALYs (Disability-Adjusted Life Years)	Lebanon	Male	Age-standardized	Multiple myeloma	Number	1990	0.0007266	0.000484158	0.00114995
DALYs (Disability-Adjusted Life Years)	Lebanon	Male	Age-standardized	Multiple myeloma	Rate per 100.000	1990	72.66	48.4158	114.995
DALYs (Disability-Adjusted Life Years)	Lebanon	Male	Age-standardized	Leukemia	Number	1990	0.00266418	0.00207217	0.00345305
DALYs (Disability-Adjusted Life Years)	Lebanon	Male	Age-standardized	Leukemia	Rate per 100.000	1990	266.418	207.217	345.305
DALYs (Disability-Adjusted Life Years)	Lebanon	Male	Age-standardized	Other neoplasms	Number	1990	0.0028986	0.00202111	0.00424235
DALYs (Disability-Adjusted Life Years)	Lebanon	Male	Age-standardized	Other neoplasms	Rate per 100.000	1990	289.86	202.111	424.235
DALYs (Disability-Adjusted Life Years)	Lebanon	Male	Age-standardized	Non-melanoma skin cancer (squamous-cell carcinoma)	Number	1990	0.000151097	0.000113596	0.000197136
DALYs (Disability-Adjusted Life Years)	Lebanon	Male	Age-standardized	Non-melanoma skin cancer (squamous-cell carcinoma)	Rate per 100.000	1990	15.1097	11.3596	19.7136
DALYs (Disability-Adjusted Life Years)	Lebanon	Male	Age-standardized	Non-melanoma skin cancer (basal-cell carcinoma)	Number	1990	6.64915e-07	2.93718e-07	1.30951e-06
DALYs (Disability-Adjusted Life Years)	Lebanon	Male	Age-standardized	Non-melanoma skin cancer (basal-cell carcinoma)	Rate per 100.000	1990	0.0664915	0.0293718	0.130951
DALYs (Disability-Adjusted Life Years)	Syria	Both	All Ages	Neoplasms	Number	1990	102504	88597.5	119753
DALYs (Disability-Adjusted Life Years)	Syria	Both	All Ages	Neoplasms	Rate per 100.000	1990	824.089	712.283	962.763
DALYs (Disability-Adjusted Life Years)	Syria	Both	All Ages	Esophageal cancer	Number	1990	1398.7	1044.46	1826.17
DALYs (Disability-Adjusted Life Years)	Syria	Both	All Ages	Esophageal cancer	Rate per 100.000	1990	11.2449	8.39697	14.6816
DALYs (Disability-Adjusted Life Years)	Syria	Both	All Ages	Stomach cancer	Number	1990	11223.3	9400.16	13605.5
DALYs (Disability-Adjusted Life Years)	Syria	Both	All Ages	Stomach cancer	Rate per 100.000	1990	90.2304	75.573	109.382
DALYs (Disability-Adjusted Life Years)	Syria	Both	All Ages	Liver cancer	Number	1990	3890.66	2987.18	4821.4
DALYs (Disability-Adjusted Life Years)	Syria	Both	All Ages	Liver cancer	Rate per 100.000	1990	31.2792	24.0156	38.7618
DALYs (Disability-Adjusted Life Years)	Syria	Both	All Ages	Larynx cancer	Number	1990	939.655	785.258	1145.27
DALYs (Disability-Adjusted Life Years)	Syria	Both	All Ages	Larynx cancer	Rate per 100.000	1990	7.5544	6.31312	9.20748
DALYs (Disability-Adjusted Life Years)	Syria	Both	All Ages	Tracheal, bronchus, and lung cancer	Number	1990	8588.4	7221.84	10347.9
DALYs (Disability-Adjusted Life Years)	Syria	Both	All Ages	Tracheal, bronchus, and lung cancer	Rate per 100.000	1990	69.0468	58.0603	83.1926
DALYs (Disability-Adjusted Life Years)	Syria	Both	All Ages	Breast cancer	Number	1990	7098.16	5159.9	10408.4
DALYs (Disability-Adjusted Life Years)	Syria	Both	All Ages	Breast cancer	Rate per 100.000	1990	57.066	41.4832	83.6784
DALYs (Disability-Adjusted Life Years)	Syria	Both	All Ages	Cervical cancer	Number	1990	2152.5	1433.6	3042.26
DALYs (Disability-Adjusted Life Years)	Syria	Both	All Ages	Cervical cancer	Rate per 100.000	1990	17.3051	11.5255	24.4584
DALYs (Disability-Adjusted Life Years)	Syria	Both	All Ages	Uterine cancer	Number	1990	1073.44	757.264	1502.8
DALYs (Disability-Adjusted Life Years)	Syria	Both	All Ages	Uterine cancer	Rate per 100.000	1990	8.63	6.08806	12.0818
DALYs (Disability-Adjusted Life Years)	Syria	Both	All Ages	Prostate cancer	Number	1990	2497.38	1685.68	4284.96
DALYs (Disability-Adjusted Life Years)	Syria	Both	All Ages	Prostate cancer	Rate per 100.000	1990	20.0778	13.5521	34.4491
DALYs (Disability-Adjusted Life Years)	Syria	Both	All Ages	Colon and rectum cancer	Number	1990	5827.02	4906.26	7038.22
DALYs (Disability-Adjusted Life Years)	Syria	Both	All Ages	Colon and rectum cancer	Rate per 100.000	1990	46.8466	39.4441	56.5841
DALYs (Disability-Adjusted Life Years)	Syria	Both	All Ages	Lip and oral cavity cancer	Number	1990	830.712	700.276	986.438
DALYs (Disability-Adjusted Life Years)	Syria	Both	All Ages	Lip and oral cavity cancer	Rate per 100.000	1990	6.67854	5.6299	7.93051
DALYs (Disability-Adjusted Life Years)	Syria	Both	All Ages	Nasopharynx cancer	Number	1990	481.45	366.024	681.691
DALYs (Disability-Adjusted Life Years)	Syria	Both	All Ages	Nasopharynx cancer	Rate per 100.000	1990	3.87064	2.94267	5.48048
DALYs (Disability-Adjusted Life Years)	Syria	Both	All Ages	Other pharynx cancer	Number	1990	865.006	659.369	1165.11
DALYs (Disability-Adjusted Life Years)	Syria	Both	All Ages	Other pharynx cancer	Rate per 100.000	1990	6.95426	5.30103	9.36694
DALYs (Disability-Adjusted Life Years)	Syria	Both	All Ages	Gallbladder and biliary tract cancer	Number	1990	1535.73	1189.9	1964.8
DALYs (Disability-Adjusted Life Years)	Syria	Both	All Ages	Gallbladder and biliary tract cancer	Rate per 100.000	1990	12.3466	9.56625	15.7961
DALYs (Disability-Adjusted Life Years)	Syria	Both	All Ages	Pancreatic cancer	Number	1990	2991.13	2512.33	3615.16
DALYs (Disability-Adjusted Life Years)	Syria	Both	All Ages	Pancreatic cancer	Rate per 100.000	1990	24.0473	20.198	29.0642
DALYs (Disability-Adjusted Life Years)	Syria	Both	All Ages	Malignant skin melanoma	Number	1990	289.769	231.963	383.569
DALYs (Disability-Adjusted Life Years)	Syria	Both	All Ages	Malignant skin melanoma	Rate per 100.000	1990	2.32961	1.86488	3.08372
DALYs (Disability-Adjusted Life Years)	Syria	Both	All Ages	Non-melanoma skin cancer	Number	1990	404.867	333.803	498.923
DALYs (Disability-Adjusted Life Years)	Syria	Both	All Ages	Non-melanoma skin cancer	Rate per 100.000	1990	3.25495	2.68363	4.01111
DALYs (Disability-Adjusted Life Years)	Syria	Both	All Ages	Ovarian cancer	Number	1990	1563.6	1179.03	2120.66
DALYs (Disability-Adjusted Life Years)	Syria	Both	All Ages	Ovarian cancer	Rate per 100.000	1990	12.5707	9.47887	17.0491
DALYs (Disability-Adjusted Life Years)	Syria	Both	All Ages	Testicular cancer	Number	1990	193.259	122.708	285.87
DALYs (Disability-Adjusted Life Years)	Syria	Both	All Ages	Testicular cancer	Rate per 100.000	1990	1.55371	0.986516	2.29826
DALYs (Disability-Adjusted Life Years)	Syria	Both	All Ages	Kidney cancer	Number	1990	1299.94	990.02	1656.53
DALYs (Disability-Adjusted Life Years)	Syria	Both	All Ages	Kidney cancer	Rate per 100.000	1990	10.4509	7.95931	13.3178
DALYs (Disability-Adjusted Life Years)	Syria	Both	All Ages	Bladder cancer	Number	1990	1247.48	1050.04	1502.76
DALYs (Disability-Adjusted Life Years)	Syria	Both	All Ages	Bladder cancer	Rate per 100.000	1990	10.0292	8.44182	12.0815
DALYs (Disability-Adjusted Life Years)	Syria	Both	All Ages	Brain and nervous system cancer	Number	1990	7859.76	5771.5	11056.4
DALYs (Disability-Adjusted Life Years)	Syria	Both	All Ages	Brain and nervous system cancer	Rate per 100.000	1990	63.1889	46.4003	88.8883
DALYs (Disability-Adjusted Life Years)	Syria	Both	All Ages	Thyroid cancer	Number	1990	509.819	389.249	740.315
DALYs (Disability-Adjusted Life Years)	Syria	Both	All Ages	Thyroid cancer	Rate per 100.000	1990	4.09871	3.12938	5.9518
DALYs (Disability-Adjusted Life Years)	Syria	Both	All Ages	Mesothelioma	Number	1990	321.042	255.205	401.444
DALYs (Disability-Adjusted Life Years)	Syria	Both	All Ages	Mesothelioma	Rate per 100.000	1990	2.58103	2.05173	3.22743
DALYs (Disability-Adjusted Life Years)	Syria	Both	All Ages	Hodgkin lymphoma	Number	1990	933.976	714.304	1212.27
DALYs (Disability-Adjusted Life Years)	Syria	Both	All Ages	Hodgkin lymphoma	Rate per 100.000	1990	7.50874	5.74268	9.74608
DALYs (Disability-Adjusted Life Years)	Syria	Both	All Ages	Non-Hodgkin lymphoma	Number	1990	4495.16	3388.1	7184.13
DALYs (Disability-Adjusted Life Years)	Syria	Both	All Ages	Non-Hodgkin lymphoma	Rate per 100.000	1990	36.139	27.2388	57.7571
DALYs (Disability-Adjusted Life Years)	Syria	Both	All Ages	Multiple myeloma	Number	1990	701.004	579.483	862.008
DALYs (Disability-Adjusted Life Years)	Syria	Both	All Ages	Multiple myeloma	Rate per 100.000	1990	5.63575	4.65878	6.93015
DALYs (Disability-Adjusted Life Years)	Syria	Both	All Ages	Leukemia	Number	1990	10132.5	7616.21	12771.4
DALYs (Disability-Adjusted Life Years)	Syria	Both	All Ages	Leukemia	Rate per 100.000	1990	81.4603	61.2309	102.676
DALYs (Disability-Adjusted Life Years)	Syria	Both	All Ages	Other neoplasms	Number	1990	21159	16667.5	25408.5
DALYs (Disability-Adjusted Life Years)	Syria	Both	All Ages	Other neoplasms	Rate per 100.000	1990	170.109	133.999	204.273
DALYs (Disability-Adjusted Life Years)	Syria	Both	All Ages	Non-melanoma skin cancer (squamous-cell carcinoma)	Number	1990	403.152	331.598	496.549
DALYs (Disability-Adjusted Life Years)	Syria	Both	All Ages	Non-melanoma skin cancer (squamous-cell carcinoma)	Rate per 100.000	1990	3.24116	2.6659	3.99203
DALYs (Disability-Adjusted Life Years)	Syria	Both	All Ages	Non-melanoma skin cancer (basal-cell carcinoma)	Number	1990	1.71493	0.806284	3.27658
DALYs (Disability-Adjusted Life Years)	Syria	Both	All Ages	Non-melanoma skin cancer (basal-cell carcinoma)	Rate per 100.000	1990	0.0137872	0.00648216	0.0263422
DALYs (Disability-Adjusted Life Years)	Lebanon	Female	All Ages	Neoplasms	Number	1990	31102.6	23864.2	39992.9
DALYs (Disability-Adjusted Life Years)	Lebanon	Female	All Ages	Neoplasms	Rate per 100.000	1990	2246.42	1723.62	2888.53
DALYs (Disability-Adjusted Life Years)	Lebanon	Female	All Ages	Esophageal cancer	Number	1990	298.097	209.557	402.103
DALYs (Disability-Adjusted Life Years)	Lebanon	Female	All Ages	Esophageal cancer	Rate per 100.000	1990	21.5304	15.1355	29.0423
DALYs (Disability-Adjusted Life Years)	Lebanon	Female	All Ages	Stomach cancer	Number	1990	1714.08	1254.64	2300.81
DALYs (Disability-Adjusted Life Years)	Lebanon	Female	All Ages	Stomach cancer	Rate per 100.000	1990	123.801	90.6176	166.178
DALYs (Disability-Adjusted Life Years)	Lebanon	Female	All Ages	Liver cancer	Number	1990	978.07	686.453	1383.47
DALYs (Disability-Adjusted Life Years)	Lebanon	Female	All Ages	Liver cancer	Rate per 100.000	1990	70.6421	49.5798	99.9225
DALYs (Disability-Adjusted Life Years)	Lebanon	Female	All Ages	Larynx cancer	Number	1990	249.41	176.985	332.993
DALYs (Disability-Adjusted Life Years)	Lebanon	Female	All Ages	Larynx cancer	Rate per 100.000	1990	18.0139	12.7829	24.0508
DALYs (Disability-Adjusted Life Years)	Lebanon	Female	All Ages	Tracheal, bronchus, and lung cancer	Number	1990	2503.63	1827.89	3364.4
DALYs (Disability-Adjusted Life Years)	Lebanon	Female	All Ages	Tracheal, bronchus, and lung cancer	Rate per 100.000	1990	180.827	132.022	242.997
DALYs (Disability-Adjusted Life Years)	Lebanon	Female	All Ages	Breast cancer	Number	1990	5978.9	4351.52	8026.92
DALYs (Disability-Adjusted Life Years)	Lebanon	Female	All Ages	Breast cancer	Rate per 100.000	1990	431.832	314.293	579.753
DALYs (Disability-Adjusted Life Years)	Lebanon	Female	All Ages	Cervical cancer	Number	1990	1128.08	794.767	1546.77
DALYs (Disability-Adjusted Life Years)	Lebanon	Female	All Ages	Cervical cancer	Rate per 100.000	1990	81.4766	57.4029	111.717
DALYs (Disability-Adjusted Life Years)	Lebanon	Female	All Ages	Uterine cancer	Number	1990	1113.38	788.295	1465.6
DALYs (Disability-Adjusted Life Years)	Lebanon	Female	All Ages	Uterine cancer	Rate per 100.000	1990	80.4149	56.9355	105.854
DALYs (Disability-Adjusted Life Years)	Lebanon	Female	All Ages	Colon and rectum cancer	Number	1990	3130.77	2317.96	4152.37
DALYs (Disability-Adjusted Life Years)	Lebanon	Female	All Ages	Colon and rectum cancer	Rate per 100.000	1990	226.123	167.417	299.909
DALYs (Disability-Adjusted Life Years)	Lebanon	Female	All Ages	Lip and oral cavity cancer	Number	1990	213.864	157.17	284.743
DALYs (Disability-Adjusted Life Years)	Lebanon	Female	All Ages	Lip and oral cavity cancer	Rate per 100.000	1990	15.4465	11.3518	20.5658
DALYs (Disability-Adjusted Life Years)	Lebanon	Female	All Ages	Nasopharynx cancer	Number	1990	78.0699	57.9267	104.226
DALYs (Disability-Adjusted Life Years)	Lebanon	Female	All Ages	Nasopharynx cancer	Rate per 100.000	1990	5.63868	4.18381	7.52784
DALYs (Disability-Adjusted Life Years)	Lebanon	Female	All Ages	Other pharynx cancer	Number	1990	115.094	81.9869	155.503
DALYs (Disability-Adjusted Life Years)	Lebanon	Female	All Ages	Other pharynx cancer	Rate per 100.000	1990	8.31277	5.92159	11.2313
DALYs (Disability-Adjusted Life Years)	Lebanon	Female	All Ages	Gallbladder and biliary tract cancer	Number	1990	504.889	364.074	668.227
DALYs (Disability-Adjusted Life Years)	Lebanon	Female	All Ages	Gallbladder and biliary tract cancer	Rate per 100.000	1990	36.4661	26.2957	48.2634
DALYs (Disability-Adjusted Life Years)	Lebanon	Female	All Ages	Pancreatic cancer	Number	1990	832.875	617.916	1107.88
DALYs (Disability-Adjusted Life Years)	Lebanon	Female	All Ages	Pancreatic cancer	Rate per 100.000	1990	60.1553	44.6296	80.0181
DALYs (Disability-Adjusted Life Years)	Lebanon	Female	All Ages	Malignant skin melanoma	Number	1990	97.1556	71.674	131.724
DALYs (Disability-Adjusted Life Years)	Lebanon	Female	All Ages	Malignant skin melanoma	Rate per 100.000	1990	7.01716	5.17673	9.51393
DALYs (Disability-Adjusted Life Years)	Lebanon	Female	All Ages	Non-melanoma skin cancer	Number	1990	21.0386	15.3947	28.6094
DALYs (Disability-Adjusted Life Years)	Lebanon	Female	All Ages	Non-melanoma skin cancer	Rate per 100.000	1990	1.51954	1.1119	2.06634
DALYs (Disability-Adjusted Life Years)	Lebanon	Female	All Ages	Ovarian cancer	Number	1990	1735.22	1257.44	2325.82
DALYs (Disability-Adjusted Life Years)	Lebanon	Female	All Ages	Ovarian cancer	Rate per 100.000	1990	125.328	90.8198	167.985
DALYs (Disability-Adjusted Life Years)	Lebanon	Female	All Ages	Kidney cancer	Number	1990	360.836	268.783	477.965
DALYs (Disability-Adjusted Life Years)	Lebanon	Female	All Ages	Kidney cancer	Rate per 100.000	1990	26.0617	19.4131	34.5216
DALYs (Disability-Adjusted Life Years)	Lebanon	Female	All Ages	Bladder cancer	Number	1990	720.096	538.441	947.687
DALYs (Disability-Adjusted Life Years)	Lebanon	Female	All Ages	Bladder cancer	Rate per 100.000	1990	52.0097	38.8894	68.4477
DALYs (Disability-Adjusted Life Years)	Lebanon	Female	All Ages	Brain and nervous system cancer	Number	1990	1873.44	1276.88	2544.77
DALYs (Disability-Adjusted Life Years)	Lebanon	Female	All Ages	Brain and nervous system cancer	Rate per 100.000	1990	135.311	92.2243	183.799
DALYs (Disability-Adjusted Life Years)	Lebanon	Female	All Ages	Thyroid cancer	Number	1990	168.45	113.884	231.673
DALYs (Disability-Adjusted Life Years)	Lebanon	Female	All Ages	Thyroid cancer	Rate per 100.000	1990	12.1665	8.22541	16.7328
DALYs (Disability-Adjusted Life Years)	Lebanon	Female	All Ages	Mesothelioma	Number	1990	100.725	69.4816	139.496
DALYs (Disability-Adjusted Life Years)	Lebanon	Female	All Ages	Mesothelioma	Rate per 100.000	1990	7.275	5.01838	10.0752
DALYs (Disability-Adjusted Life Years)	Lebanon	Female	All Ages	Hodgkin lymphoma	Number	1990	573.019	375.581	883.412
DALYs (Disability-Adjusted Life Years)	Lebanon	Female	All Ages	Hodgkin lymphoma	Rate per 100.000	1990	41.3869	27.1267	63.8054
DALYs (Disability-Adjusted Life Years)	Lebanon	Female	All Ages	Non-Hodgkin lymphoma	Number	1990	1199.03	782.7	2006.35
DALYs (Disability-Adjusted Life Years)	Lebanon	Female	All Ages	Non-Hodgkin lymphoma	Rate per 100.000	1990	86.6013	56.5314	144.911
DALYs (Disability-Adjusted Life Years)	Lebanon	Female	All Ages	Multiple myeloma	Number	1990	701.257	513.069	972.871
DALYs (Disability-Adjusted Life Years)	Lebanon	Female	All Ages	Multiple myeloma	Rate per 100.000	1990	50.649	37.057	70.2667
DALYs (Disability-Adjusted Life Years)	Lebanon	Female	All Ages	Leukemia	Number	1990	2289.2	1736.64	3034.85
DALYs (Disability-Adjusted Life Years)	Lebanon	Female	All Ages	Leukemia	Rate per 100.000	1990	165.34	125.431	219.195
DALYs (Disability-Adjusted Life Years)	Lebanon	Female	All Ages	Other neoplasms	Number	1990	2423.92	1846.73	3160.13
DALYs (Disability-Adjusted Life Years)	Lebanon	Female	All Ages	Other neoplasms	Rate per 100.000	1990	175.07	133.382	228.244
DALYs (Disability-Adjusted Life Years)	Lebanon	Female	All Ages	Non-melanoma skin cancer (squamous-cell carcinoma)	Number	1990	20.6661	15.0174	28.1803
DALYs (Disability-Adjusted Life Years)	Lebanon	Female	All Ages	Non-melanoma skin cancer (squamous-cell carcinoma)	Rate per 100.000	1990	1.49263	1.08465	2.03535
DALYs (Disability-Adjusted Life Years)	Lebanon	Female	All Ages	Non-melanoma skin cancer (basal-cell carcinoma)	Number	1990	0.372523	0.159896	0.729085
DALYs (Disability-Adjusted Life Years)	Lebanon	Female	All Ages	Non-melanoma skin cancer (basal-cell carcinoma)	Rate per 100.000	1990	0.0269059	0.0115486	0.052659
DALYs (Disability-Adjusted Life Years)	Lebanon	Female	Age-standardized	Neoplasms	Number	1990	0.0292895	0.0223404	0.0377739
DALYs (Disability-Adjusted Life Years)	Lebanon	Female	Age-standardized	Neoplasms	Rate per 100.000	1990	2928.95	2234.04	3777.39
DALYs (Disability-Adjusted Life Years)	Lebanon	Female	Age-standardized	Esophageal cancer	Number	1990	0.00029806	0.000210122	0.000403736
DALYs (Disability-Adjusted Life Years)	Lebanon	Female	Age-standardized	Esophageal cancer	Rate per 100.000	1990	29.806	21.0122	40.3736
DALYs (Disability-Adjusted Life Years)	Lebanon	Female	Age-standardized	Stomach cancer	Number	1990	0.00165902	0.00121254	0.00221445
DALYs (Disability-Adjusted Life Years)	Lebanon	Female	Age-standardized	Stomach cancer	Rate per 100.000	1990	165.902	121.254	221.445
DALYs (Disability-Adjusted Life Years)	Lebanon	Female	Age-standardized	Liver cancer	Number	1990	0.000956637	0.000667964	0.00136523
DALYs (Disability-Adjusted Life Years)	Lebanon	Female	Age-standardized	Liver cancer	Rate per 100.000	1990	95.6637	66.7964	136.523
DALYs (Disability-Adjusted Life Years)	Lebanon	Female	Age-standardized	Larynx cancer	Number	1990	0.000243471	0.00017327	0.000324156
DALYs (Disability-Adjusted Life Years)	Lebanon	Female	Age-standardized	Larynx cancer	Rate per 100.000	1990	24.3471	17.327	32.4156
DALYs (Disability-Adjusted Life Years)	Lebanon	Female	Age-standardized	Tracheal, bronchus, and lung cancer	Number	1990	0.00247936	0.00181645	0.00331377
DALYs (Disability-Adjusted Life Years)	Lebanon	Female	Age-standardized	Tracheal, bronchus, and lung cancer	Rate per 100.000	1990	247.936	181.645	331.377
DALYs (Disability-Adjusted Life Years)	Lebanon	Female	Age-standardized	Breast cancer	Number	1990	0.00575475	0.00422444	0.00771023
DALYs (Disability-Adjusted Life Years)	Lebanon	Female	Age-standardized	Breast cancer	Rate per 100.000	1990	575.475	422.444	771.023
DALYs (Disability-Adjusted Life Years)	Lebanon	Female	Age-standardized	Cervical cancer	Number	1990	0.00108687	0.000771777	0.00149322
DALYs (Disability-Adjusted Life Years)	Lebanon	Female	Age-standardized	Cervical cancer	Rate per 100.000	1990	108.687	77.1777	149.322
DALYs (Disability-Adjusted Life Years)	Lebanon	Female	Age-standardized	Uterine cancer	Number	1990	0.00114797	0.000820653	0.00150781
DALYs (Disability-Adjusted Life Years)	Lebanon	Female	Age-standardized	Uterine cancer	Rate per 100.000	1990	114.797	82.0653	150.781
DALYs (Disability-Adjusted Life Years)	Lebanon	Female	Age-standardized	Colon and rectum cancer	Number	1990	0.00315568	0.00234964	0.00418068
DALYs (Disability-Adjusted Life Years)	Lebanon	Female	Age-standardized	Colon and rectum cancer	Rate per 100.000	1990	315.568	234.964	418.068
DALYs (Disability-Adjusted Life Years)	Lebanon	Female	Age-standardized	Lip and oral cavity cancer	Number	1990	0.000204414	0.000150469	0.000270881
DALYs (Disability-Adjusted Life Years)	Lebanon	Female	Age-standardized	Lip and oral cavity cancer	Rate per 100.000	1990	20.4414	15.0469	27.0881
DALYs (Disability-Adjusted Life Years)	Lebanon	Female	Age-standardized	Nasopharynx cancer	Number	1990	6.54262e-05	4.88295e-05	8.6988e-05
DALYs (Disability-Adjusted Life Years)	Lebanon	Female	Age-standardized	Nasopharynx cancer	Rate per 100.000	1990	6.54262	4.88295	8.6988
DALYs (Disability-Adjusted Life Years)	Lebanon	Female	Age-standardized	Other pharynx cancer	Number	1990	0.000113864	8.17457e-05	0.000152045
DALYs (Disability-Adjusted Life Years)	Lebanon	Female	Age-standardized	Other pharynx cancer	Rate per 100.000	1990	11.3864	8.17457	15.2045
DALYs (Disability-Adjusted Life Years)	Lebanon	Female	Age-standardized	Gallbladder and biliary tract cancer	Number	1990	0.000529728	0.000383993	0.000693626
DALYs (Disability-Adjusted Life Years)	Lebanon	Female	Age-standardized	Gallbladder and biliary tract cancer	Rate per 100.000	1990	52.9728	38.3993	69.3626
DALYs (Disability-Adjusted Life Years)	Lebanon	Female	Age-standardized	Pancreatic cancer	Number	1990	0.000841838	0.000625004	0.00111203
DALYs (Disability-Adjusted Life Years)	Lebanon	Female	Age-standardized	Pancreatic cancer	Rate per 100.000	1990	84.1838	62.5004	111.203
DALYs (Disability-Adjusted Life Years)	Lebanon	Female	Age-standardized	Malignant skin melanoma	Number	1990	9.59559e-05	7.04317e-05	0.000129948
DALYs (Disability-Adjusted Life Years)	Lebanon	Female	Age-standardized	Malignant skin melanoma	Rate per 100.000	1990	9.59559	7.04317	12.9948
DALYs (Disability-Adjusted Life Years)	Lebanon	Female	Age-standardized	Non-melanoma skin cancer	Number	1990	2.14736e-05	1.53894e-05	2.98693e-05
DALYs (Disability-Adjusted Life Years)	Lebanon	Female	Age-standardized	Non-melanoma skin cancer	Rate per 100.000	1990	2.14736	1.53894	2.98693
DALYs (Disability-Adjusted Life Years)	Lebanon	Female	Age-standardized	Ovarian cancer	Number	1990	0.0016576	0.00120634	0.00220732
DALYs (Disability-Adjusted Life Years)	Lebanon	Female	Age-standardized	Ovarian cancer	Rate per 100.000	1990	165.76	120.634	220.732
DALYs (Disability-Adjusted Life Years)	Lebanon	Female	Age-standardized	Kidney cancer	Number	1990	0.00033898	0.000251319	0.000449102
DALYs (Disability-Adjusted Life Years)	Lebanon	Female	Age-standardized	Kidney cancer	Rate per 100.000	1990	33.898	25.1319	44.9102
DALYs (Disability-Adjusted Life Years)	Lebanon	Female	Age-standardized	Bladder cancer	Number	1990	0.000785271	0.000589844	0.00102856
DALYs (Disability-Adjusted Life Years)	Lebanon	Female	Age-standardized	Bladder cancer	Rate per 100.000	1990	78.5271	58.9844	102.856
DALYs (Disability-Adjusted Life Years)	Lebanon	Female	Age-standardized	Brain and nervous system cancer	Number	1990	0.00152497	0.00102277	0.00209943
DALYs (Disability-Adjusted Life Years)	Lebanon	Female	Age-standardized	Brain and nervous system cancer	Rate per 100.000	1990	152.497	102.277	209.943
DALYs (Disability-Adjusted Life Years)	Lebanon	Female	Age-standardized	Thyroid cancer	Number	1990	0.000171888	0.000117508	0.000233862
DALYs (Disability-Adjusted Life Years)	Lebanon	Female	Age-standardized	Thyroid cancer	Rate per 100.000	1990	17.1888	11.7508	23.3862
DALYs (Disability-Adjusted Life Years)	Lebanon	Female	Age-standardized	Mesothelioma	Number	1990	9.71399e-05	6.75579e-05	0.000132908
DALYs (Disability-Adjusted Life Years)	Lebanon	Female	Age-standardized	Mesothelioma	Rate per 100.000	1990	9.71399	6.75579	13.2908
DALYs (Disability-Adjusted Life Years)	Lebanon	Female	Age-standardized	Hodgkin lymphoma	Number	1990	0.000452224	0.000292832	0.000682696
DALYs (Disability-Adjusted Life Years)	Lebanon	Female	Age-standardized	Hodgkin lymphoma	Rate per 100.000	1990	45.2224	29.2832	68.2695
DALYs (Disability-Adjusted Life Years)	Lebanon	Female	Age-standardized	Non-Hodgkin lymphoma	Number	1990	0.00108171	0.000719131	0.00177976
DALYs (Disability-Adjusted Life Years)	Lebanon	Female	Age-standardized	Non-Hodgkin lymphoma	Rate per 100.000	1990	108.171	71.9131	177.976
DALYs (Disability-Adjusted Life Years)	Lebanon	Female	Age-standardized	Multiple myeloma	Number	1990	0.000721893	0.000528267	0.000992769
DALYs (Disability-Adjusted Life Years)	Lebanon	Female	Age-standardized	Multiple myeloma	Rate per 100.000	1990	72.1893	52.8267	99.2769
DALYs (Disability-Adjusted Life Years)	Lebanon	Female	Age-standardized	Leukemia	Number	1990	0.00188968	0.00142814	0.0024384
DALYs (Disability-Adjusted Life Years)	Lebanon	Female	Age-standardized	Leukemia	Rate per 100.000	1990	188.968	142.814	243.84
DALYs (Disability-Adjusted Life Years)	Lebanon	Female	Age-standardized	Other neoplasms	Number	1990	0.00191361	0.00144431	0.00253082
DALYs (Disability-Adjusted Life Years)	Lebanon	Female	Age-standardized	Other neoplasms	Rate per 100.000	1990	191.361	144.431	253.082
DALYs (Disability-Adjusted Life Years)	Lebanon	Female	Age-standardized	Non-melanoma skin cancer (squamous-cell carcinoma)	Number	1990	2.10958e-05	1.49986e-05	2.94697e-05
DALYs (Disability-Adjusted Life Years)	Lebanon	Female	Age-standardized	Non-melanoma skin cancer (squamous-cell carcinoma)	Rate per 100.000	1990	2.10958	1.49986	2.94697
DALYs (Disability-Adjusted Life Years)	Lebanon	Female	Age-standardized	Non-melanoma skin cancer (basal-cell carcinoma)	Number	1990	3.77848e-07	1.61444e-07	7.34481e-07
DALYs (Disability-Adjusted Life Years)	Lebanon	Female	Age-standardized	Non-melanoma skin cancer (basal-cell carcinoma)	Rate per 100.000	1990	0.0377848	0.0161444	0.0734481
DALYs (Disability-Adjusted Life Years)	Syria	Both	Age-standardized	Neoplasms	Number	1990	0.0160804	0.0140436	0.0188004
DALYs (Disability-Adjusted Life Years)	Syria	Both	Age-standardized	Neoplasms	Rate per 100.000	1990	1608.04	1404.36	1880.04
DALYs (Disability-Adjusted Life Years)	Syria	Both	Age-standardized	Esophageal cancer	Number	1990	0.000262678	0.000201122	0.000341198
DALYs (Disability-Adjusted Life Years)	Syria	Both	Age-standardized	Esophageal cancer	Rate per 100.000	1990	26.2678	20.1122	34.1198
DALYs (Disability-Adjusted Life Years)	Syria	Both	Age-standardized	Stomach cancer	Number	1990	0.00203381	0.00171086	0.00244713
DALYs (Disability-Adjusted Life Years)	Syria	Both	Age-standardized	Stomach cancer	Rate per 100.000	1990	203.381	171.086	244.713
DALYs (Disability-Adjusted Life Years)	Syria	Both	Age-standardized	Liver cancer	Number	1990	0.000731545	0.000570894	0.000908541
DALYs (Disability-Adjusted Life Years)	Syria	Both	Age-standardized	Liver cancer	Rate per 100.000	1990	73.1545	57.0894	90.8541
DALYs (Disability-Adjusted Life Years)	Syria	Both	Age-standardized	Larynx cancer	Number	1990	0.000185275	0.000155123	0.000225644
DALYs (Disability-Adjusted Life Years)	Syria	Both	Age-standardized	Larynx cancer	Rate per 100.000	1990	18.5275	15.5123	22.5644
DALYs (Disability-Adjusted Life Years)	Syria	Both	Age-standardized	Tracheal, bronchus, and lung cancer	Number	1990	0.00165185	0.00139057	0.00199577
DALYs (Disability-Adjusted Life Years)	Syria	Both	Age-standardized	Tracheal, bronchus, and lung cancer	Rate per 100.000	1990	165.185	139.057	199.577
DALYs (Disability-Adjusted Life Years)	Syria	Both	Age-standardized	Breast cancer	Number	1990	0.00127956	0.000941891	0.00186489
DALYs (Disability-Adjusted Life Years)	Syria	Both	Age-standardized	Breast cancer	Rate per 100.000	1990	127.956	94.1891	186.489
DALYs (Disability-Adjusted Life Years)	Syria	Both	Age-standardized	Cervical cancer	Number	1990	0.000362682	0.000247737	0.000512201
DALYs (Disability-Adjusted Life Years)	Syria	Both	Age-standardized	Cervical cancer	Rate per 100.000	1990	36.2682	24.7737	51.2201
DALYs (Disability-Adjusted Life Years)	Syria	Both	Age-standardized	Uterine cancer	Number	1990	0.000199445	0.000143991	0.000275876
DALYs (Disability-Adjusted Life Years)	Syria	Both	Age-standardized	Uterine cancer	Rate per 100.000	1990	19.9445	14.3991	27.5876
DALYs (Disability-Adjusted Life Years)	Syria	Both	Age-standardized	Prostate cancer	Number	1990	0.000640447	0.000430808	0.00110769
DALYs (Disability-Adjusted Life Years)	Syria	Both	Age-standardized	Prostate cancer	Rate per 100.000	1990	64.0447	43.0808	110.769
DALYs (Disability-Adjusted Life Years)	Syria	Both	Age-standardized	Colon and rectum cancer	Number	1990	0.00111547	0.000950662	0.00133509
DALYs (Disability-Adjusted Life Years)	Syria	Both	Age-standardized	Colon and rectum cancer	Rate per 100.000	1990	111.547	95.0662	133.509
DALYs (Disability-Adjusted Life Years)	Syria	Both	Age-standardized	Lip and oral cavity cancer	Number	1990	0.000154642	0.000131574	0.000182788
DALYs (Disability-Adjusted Life Years)	Syria	Both	Age-standardized	Lip and oral cavity cancer	Rate per 100.000	1990	15.4642	13.1574	18.2788
DALYs (Disability-Adjusted Life Years)	Syria	Both	Age-standardized	Nasopharynx cancer	Number	1990	6.53603e-05	4.99581e-05	8.94719e-05
DALYs (Disability-Adjusted Life Years)	Syria	Both	Age-standardized	Nasopharynx cancer	Rate per 100.000	1990	6.53603	4.99581	8.94719
DALYs (Disability-Adjusted Life Years)	Syria	Both	Age-standardized	Other pharynx cancer	Number	1990	0.000151303	0.000115902	0.000202939
DALYs (Disability-Adjusted Life Years)	Syria	Both	Age-standardized	Other pharynx cancer	Rate per 100.000	1990	15.1303	11.5902	20.2939
DALYs (Disability-Adjusted Life Years)	Syria	Both	Age-standardized	Gallbladder and biliary tract cancer	Number	1990	0.000309114	0.000241164	0.000394648
DALYs (Disability-Adjusted Life Years)	Syria	Both	Age-standardized	Gallbladder and biliary tract cancer	Rate per 100.000	1990	30.9114	24.1164	39.4648
DALYs (Disability-Adjusted Life Years)	Syria	Both	Age-standardized	Pancreatic cancer	Number	1990	0.000618248	0.000521689	0.000745374
DALYs (Disability-Adjusted Life Years)	Syria	Both	Age-standardized	Pancreatic cancer	Rate per 100.000	1990	61.8248	52.1689	74.5374
DALYs (Disability-Adjusted Life Years)	Syria	Both	Age-standardized	Malignant skin melanoma	Number	1990	4.67936e-05	3.78681e-05	6.16464e-05
DALYs (Disability-Adjusted Life Years)	Syria	Both	Age-standardized	Malignant skin melanoma	Rate per 100.000	1990	4.67936	3.78681	6.16464
DALYs (Disability-Adjusted Life Years)	Syria	Both	Age-standardized	Non-melanoma skin cancer	Number	1990	7.49365e-05	6.28584e-05	9.04792e-05
DALYs (Disability-Adjusted Life Years)	Syria	Both	Age-standardized	Non-melanoma skin cancer	Rate per 100.000	1990	7.49365	6.28584	9.04792
DALYs (Disability-Adjusted Life Years)	Syria	Both	Age-standardized	Ovarian cancer	Number	1990	0.000265471	0.000202285	0.000353811
DALYs (Disability-Adjusted Life Years)	Syria	Both	Age-standardized	Ovarian cancer	Rate per 100.000	1990	26.5471	20.2285	35.3811
DALYs (Disability-Adjusted Life Years)	Syria	Both	Age-standardized	Testicular cancer	Number	1990	2.04761e-05	1.35323e-05	2.97516e-05
DALYs (Disability-Adjusted Life Years)	Syria	Both	Age-standardized	Testicular cancer	Rate per 100.000	1990	2.04761	1.35323	2.97516
DALYs (Disability-Adjusted Life Years)	Syria	Both	Age-standardized	Kidney cancer	Number	1990	0.000181212	0.000148734	0.000225803
DALYs (Disability-Adjusted Life Years)	Syria	Both	Age-standardized	Kidney cancer	Rate per 100.000	1990	18.1212	14.8734	22.5803
DALYs (Disability-Adjusted Life Years)	Syria	Both	Age-standardized	Bladder cancer	Number	1990	0.000264652	0.000222753	0.000316333
DALYs (Disability-Adjusted Life Years)	Syria	Both	Age-standardized	Bladder cancer	Rate per 100.000	1990	26.4652	22.2753	31.6333
DALYs (Disability-Adjusted Life Years)	Syria	Both	Age-standardized	Brain and nervous system cancer	Number	1990	0.000898038	0.000667341	0.00119814
DALYs (Disability-Adjusted Life Years)	Syria	Both	Age-standardized	Brain and nervous system cancer	Rate per 100.000	1990	89.8038	66.7341	119.814
DALYs (Disability-Adjusted Life Years)	Syria	Both	Age-standardized	Thyroid cancer	Number	1990	8.97811e-05	6.73737e-05	0.000134923
DALYs (Disability-Adjusted Life Years)	Syria	Both	Age-standardized	Thyroid cancer	Rate per 100.000	1990	8.97811	6.73737	13.4923
DALYs (Disability-Adjusted Life Years)	Syria	Both	Age-standardized	Mesothelioma	Number	1990	5.47673e-05	4.42196e-05	6.79137e-05
DALYs (Disability-Adjusted Life Years)	Syria	Both	Age-standardized	Mesothelioma	Rate per 100.000	1990	5.47673	4.42196	6.79137
DALYs (Disability-Adjusted Life Years)	Syria	Both	Age-standardized	Hodgkin lymphoma	Number	1990	0.000106127	8.40409e-05	0.000134202
DALYs (Disability-Adjusted Life Years)	Syria	Both	Age-standardized	Hodgkin lymphoma	Rate per 100.000	1990	10.6127	8.40409	13.4202
DALYs (Disability-Adjusted Life Years)	Syria	Both	Age-standardized	Non-Hodgkin lymphoma	Number	1990	0.000532281	0.000416313	0.000803758
DALYs (Disability-Adjusted Life Years)	Syria	Both	Age-standardized	Non-Hodgkin lymphoma	Rate per 100.000	1990	53.2281	41.6313	80.3758
DALYs (Disability-Adjusted Life Years)	Syria	Both	Age-standardized	Multiple myeloma	Number	1990	0.000128541	0.00010688	0.00015769
DALYs (Disability-Adjusted Life Years)	Syria	Both	Age-standardized	Multiple myeloma	Rate per 100.000	1990	12.8541	10.688	15.769
DALYs (Disability-Adjusted Life Years)	Syria	Both	Age-standardized	Leukemia	Number	1990	0.00100952	0.000845076	0.00119768
DALYs (Disability-Adjusted Life Years)	Syria	Both	Age-standardized	Leukemia	Rate per 100.000	1990	100.952	84.5076	119.768
DALYs (Disability-Adjusted Life Years)	Syria	Both	Age-standardized	Other neoplasms	Number	1990	0.0026464	0.00189693	0.00326118
DALYs (Disability-Adjusted Life Years)	Syria	Both	Age-standardized	Other neoplasms	Rate per 100.000	1990	264.64	189.693	326.118
DALYs (Disability-Adjusted Life Years)	Syria	Both	Age-standardized	Non-melanoma skin cancer (squamous-cell carcinoma)	Number	1990	7.45931e-05	6.24759e-05	9.01126e-05
DALYs (Disability-Adjusted Life Years)	Syria	Both	Age-standardized	Non-melanoma skin cancer (squamous-cell carcinoma)	Rate per 100.000	1990	7.45931	6.24759	9.01126
DALYs (Disability-Adjusted Life Years)	Syria	Both	Age-standardized	Non-melanoma skin cancer (basal-cell carcinoma)	Number	1990	3.43322e-07	1.62267e-07	6.46927e-07
DALYs (Disability-Adjusted Life Years)	Syria	Both	Age-standardized	Non-melanoma skin cancer (basal-cell carcinoma)	Rate per 100.000	1990	0.0343322	0.0162267	0.0646927
DALYs (Disability-Adjusted Life Years)	Lebanon	Both	All Ages	Neoplasms	Number	1990	75391.3	61639.1	90250.5
DALYs (Disability-Adjusted Life Years)	Lebanon	Both	All Ages	Neoplasms	Rate per 100.000	1990	2759.57	2256.19	3303.46
DALYs (Disability-Adjusted Life Years)	Lebanon	Both	All Ages	Esophageal cancer	Number	1990	950.157	675.876	1236.73
DALYs (Disability-Adjusted Life Years)	Lebanon	Both	All Ages	Esophageal cancer	Rate per 100.000	1990	34.7788	24.7393	45.2685
DALYs (Disability-Adjusted Life Years)	Lebanon	Both	All Ages	Stomach cancer	Number	1990	4415.19	3551.38	5456.19
DALYs (Disability-Adjusted Life Years)	Lebanon	Both	All Ages	Stomach cancer	Rate per 100.000	1990	161.61	129.992	199.714
DALYs (Disability-Adjusted Life Years)	Lebanon	Both	All Ages	Liver cancer	Number	1990	2369.82	1778.05	3264.92
DALYs (Disability-Adjusted Life Years)	Lebanon	Both	All Ages	Liver cancer	Rate per 100.000	1990	86.7431	65.0825	119.507
DALYs (Disability-Adjusted Life Years)	Lebanon	Both	All Ages	Larynx cancer	Number	1990	2081.77	1607.48	2730.1
DALYs (Disability-Adjusted Life Years)	Lebanon	Both	All Ages	Larynx cancer	Rate per 100.000	1990	76.1997	58.8388	99.9304
DALYs (Disability-Adjusted Life Years)	Lebanon	Both	All Ages	Tracheal, bronchus, and lung cancer	Number	1990	13070.8	9553.65	16788.5
DALYs (Disability-Adjusted Life Years)	Lebanon	Both	All Ages	Tracheal, bronchus, and lung cancer	Rate per 100.000	1990	478.433	349.695	614.513
DALYs (Disability-Adjusted Life Years)	Lebanon	Both	All Ages	Breast cancer	Number	1990	6058.97	4432.68	8117.15
DALYs (Disability-Adjusted Life Years)	Lebanon	Both	All Ages	Breast cancer	Rate per 100.000	1990	221.778	162.25	297.114
DALYs (Disability-Adjusted Life Years)	Lebanon	Both	All Ages	Cervical cancer	Number	1990	1128.08	794.767	1546.77
DALYs (Disability-Adjusted Life Years)	Lebanon	Both	All Ages	Cervical cancer	Rate per 100.000	1990	41.2913	29.0911	56.6169
DALYs (Disability-Adjusted Life Years)	Lebanon	Both	All Ages	Uterine cancer	Number	1990	1113.38	788.295	1465.6
DALYs (Disability-Adjusted Life Years)	Lebanon	Both	All Ages	Uterine cancer	Rate per 100.000	1990	40.7532	28.8542	53.6457
DALYs (Disability-Adjusted Life Years)	Lebanon	Both	All Ages	Prostate cancer	Number	1990	2493.23	1018.8	4150.43
DALYs (Disability-Adjusted Life Years)	Lebanon	Both	All Ages	Prostate cancer	Rate per 100.000	1990	91.2603	37.2916	151.919
DALYs (Disability-Adjusted Life Years)	Lebanon	Both	All Ages	Colon and rectum cancer	Number	1990	7008.13	5222.41	8875.55
DALYs (Disability-Adjusted Life Years)	Lebanon	Both	All Ages	Colon and rectum cancer	Rate per 100.000	1990	256.52	191.157	324.874
DALYs (Disability-Adjusted Life Years)	Lebanon	Both	All Ages	Lip and oral cavity cancer	Number	1990	671.447	504.654	870.415
DALYs (Disability-Adjusted Life Years)	Lebanon	Both	All Ages	Lip and oral cavity cancer	Rate per 100.000	1990	24.5771	18.472	31.86
DALYs (Disability-Adjusted Life Years)	Lebanon	Both	All Ages	Nasopharynx cancer	Number	1990	216.38	165.476	314.512
DALYs (Disability-Adjusted Life Years)	Lebanon	Both	All Ages	Nasopharynx cancer	Rate per 100.000	1990	7.92022	6.05695	11.5121
DALYs (Disability-Adjusted Life Years)	Lebanon	Both	All Ages	Other pharynx cancer	Number	1990	235.927	181.574	299.27
DALYs (Disability-Adjusted Life Years)	Lebanon	Both	All Ages	Other pharynx cancer	Rate per 100.000	1990	8.63571	6.6462	10.9543
DALYs (Disability-Adjusted Life Years)	Lebanon	Both	All Ages	Gallbladder and biliary tract cancer	Number	1990	908.359	681.48	1143.78
DALYs (Disability-Adjusted Life Years)	Lebanon	Both	All Ages	Gallbladder and biliary tract cancer	Rate per 100.000	1990	33.2489	24.9444	41.8661
DALYs (Disability-Adjusted Life Years)	Lebanon	Both	All Ages	Pancreatic cancer	Number	1990	1858.65	1465.79	2316.21
DALYs (Disability-Adjusted Life Years)	Lebanon	Both	All Ages	Pancreatic cancer	Rate per 100.000	1990	68.0327	53.6528	84.7808
DALYs (Disability-Adjusted Life Years)	Lebanon	Both	All Ages	Malignant skin melanoma	Number	1990	235.798	164.458	323.563
DALYs (Disability-Adjusted Life Years)	Lebanon	Both	All Ages	Malignant skin melanoma	Rate per 100.000	1990	8.63097	6.01971	11.8435
DALYs (Disability-Adjusted Life Years)	Lebanon	Both	All Ages	Non-melanoma skin cancer	Number	1990	155.551	120.961	199.983
DALYs (Disability-Adjusted Life Years)	Lebanon	Both	All Ages	Non-melanoma skin cancer	Rate per 100.000	1990	5.69367	4.42755	7.32004
DALYs (Disability-Adjusted Life Years)	Lebanon	Both	All Ages	Ovarian cancer	Number	1990	1735.22	1257.44	2325.82
DALYs (Disability-Adjusted Life Years)	Lebanon	Both	All Ages	Ovarian cancer	Rate per 100.000	1990	63.5148	46.0263	85.1326
DALYs (Disability-Adjusted Life Years)	Lebanon	Both	All Ages	Testicular cancer	Number	1990	522.841	284.964	802.879
DALYs (Disability-Adjusted Life Years)	Lebanon	Both	All Ages	Testicular cancer	Rate per 100.000	1990	19.1377	10.4306	29.388
DALYs (Disability-Adjusted Life Years)	Lebanon	Both	All Ages	Kidney cancer	Number	1990	1445.78	1077.13	1835.42
DALYs (Disability-Adjusted Life Years)	Lebanon	Both	All Ages	Kidney cancer	Rate per 100.000	1990	52.9202	39.4266	67.1825
DALYs (Disability-Adjusted Life Years)	Lebanon	Both	All Ages	Bladder cancer	Number	1990	4140.09	2988.47	5493.88
DALYs (Disability-Adjusted Life Years)	Lebanon	Both	All Ages	Bladder cancer	Rate per 100.000	1990	151.541	109.388	201.094
DALYs (Disability-Adjusted Life Years)	Lebanon	Both	All Ages	Brain and nervous system cancer	Number	1990	4492.4	3258.87	6368.27
DALYs (Disability-Adjusted Life Years)	Lebanon	Both	All Ages	Brain and nervous system cancer	Rate per 100.000	1990	164.436	119.285	233.1
DALYs (Disability-Adjusted Life Years)	Lebanon	Both	All Ages	Thyroid cancer	Number	1990	285.638	187.731	376.77
DALYs (Disability-Adjusted Life Years)	Lebanon	Both	All Ages	Thyroid cancer	Rate per 100.000	1990	10.4553	6.87155	13.791
DALYs (Disability-Adjusted Life Years)	Lebanon	Both	All Ages	Mesothelioma	Number	1990	308.771	238.655	411.454
DALYs (Disability-Adjusted Life Years)	Lebanon	Both	All Ages	Mesothelioma	Rate per 100.000	1990	11.302	8.73554	15.0606
DALYs (Disability-Adjusted Life Years)	Lebanon	Both	All Ages	Hodgkin lymphoma	Number	1990	1604.65	1130.4	2334.41
DALYs (Disability-Adjusted Life Years)	Lebanon	Both	All Ages	Hodgkin lymphoma	Rate per 100.000	1990	58.7356	41.3763	85.447
DALYs (Disability-Adjusted Life Years)	Lebanon	Both	All Ages	Non-Hodgkin lymphoma	Number	1990	3005.87	2014.37	5351.43
DALYs (Disability-Adjusted Life Years)	Lebanon	Both	All Ages	Non-Hodgkin lymphoma	Rate per 100.000	1990	110.024	73.7326	195.88
DALYs (Disability-Adjusted Life Years)	Lebanon	Both	All Ages	Multiple myeloma	Number	1990	1376.15	1031.31	1859.75
DALYs (Disability-Adjusted Life Years)	Lebanon	Both	All Ages	Multiple myeloma	Rate per 100.000	1990	50.3717	37.7492	68.0728
DALYs (Disability-Adjusted Life Years)	Lebanon	Both	All Ages	Leukemia	Number	1990	5543.12	4512.87	6819.96
DALYs (Disability-Adjusted Life Years)	Lebanon	Both	All Ages	Leukemia	Rate per 100.000	1990	202.896	165.186	249.633
DALYs (Disability-Adjusted Life Years)	Lebanon	Both	All Ages	Other neoplasms	Number	1990	5959.21	4651.03	7630.75
DALYs (Disability-Adjusted Life Years)	Lebanon	Both	All Ages	Other neoplasms	Rate per 100.000	1990	218.126	170.243	279.31
DALYs (Disability-Adjusted Life Years)	Tunisia	Male	All Ages	Neoplasms	Number	1990	97407.1	83182.8	110622
DALYs (Disability-Adjusted Life Years)	Tunisia	Male	All Ages	Neoplasms	Rate per 100.000	1990	2351.6	2008.19	2670.64
DALYs (Disability-Adjusted Life Years)	Tunisia	Male	All Ages	Esophageal cancer	Number	1990	966.878	786.926	1174.88
DALYs (Disability-Adjusted Life Years)	Tunisia	Male	All Ages	Esophageal cancer	Rate per 100.000	1990	23.3423	18.9979	28.3639
DALYs (Disability-Adjusted Life Years)	Tunisia	Male	All Ages	Stomach cancer	Number	1990	5398.93	4588.35	6364.31
DALYs (Disability-Adjusted Life Years)	Tunisia	Male	All Ages	Stomach cancer	Rate per 100.000	1990	130.341	110.772	153.647
DALYs (Disability-Adjusted Life Years)	Tunisia	Male	All Ages	Liver cancer	Number	1990	4046.78	2142.92	5186.86
DALYs (Disability-Adjusted Life Years)	Tunisia	Male	All Ages	Liver cancer	Rate per 100.000	1990	97.697	51.7342	125.221
DALYs (Disability-Adjusted Life Years)	Tunisia	Male	All Ages	Larynx cancer	Number	1990	1435.29	1147.51	1763.56
DALYs (Disability-Adjusted Life Years)	Tunisia	Male	All Ages	Larynx cancer	Rate per 100.000	1990	34.6506	27.703	42.5758
DALYs (Disability-Adjusted Life Years)	Tunisia	Male	All Ages	Tracheal, bronchus, and lung cancer	Number	1990	30203.9	25274.6	36695.4
DALYs (Disability-Adjusted Life Years)	Tunisia	Male	All Ages	Tracheal, bronchus, and lung cancer	Rate per 100.000	1990	729.182	610.177	885.898
DALYs (Disability-Adjusted Life Years)	Tunisia	Male	All Ages	Breast cancer	Number	1990	169.393	131.461	218.56
DALYs (Disability-Adjusted Life Years)	Tunisia	Male	All Ages	Breast cancer	Rate per 100.000	1990	4.08947	3.17372	5.27647
DALYs (Disability-Adjusted Life Years)	Tunisia	Male	All Ages	Prostate cancer	Number	1990	4481.97	2645.25	5791.69
DALYs (Disability-Adjusted Life Years)	Tunisia	Male	All Ages	Prostate cancer	Rate per 100.000	1990	108.203	63.8616	139.823
DALYs (Disability-Adjusted Life Years)	Tunisia	Male	All Ages	Colon and rectum cancer	Number	1990	5538.97	4556.07	7027.29
DALYs (Disability-Adjusted Life Years)	Tunisia	Male	All Ages	Colon and rectum cancer	Rate per 100.000	1990	133.722	109.992	169.653
DALYs (Disability-Adjusted Life Years)	Tunisia	Male	All Ages	Lip and oral cavity cancer	Number	1990	617.607	499.708	764.138
DALYs (Disability-Adjusted Life Years)	Tunisia	Male	All Ages	Lip and oral cavity cancer	Rate per 100.000	1990	14.9102	12.0639	18.4478
DALYs (Disability-Adjusted Life Years)	Tunisia	Male	All Ages	Nasopharynx cancer	Number	1990	2624.67	1880.91	3250.39
DALYs (Disability-Adjusted Life Years)	Tunisia	Male	All Ages	Nasopharynx cancer	Rate per 100.000	1990	63.3646	45.4087	78.4707
DALYs (Disability-Adjusted Life Years)	Tunisia	Male	All Ages	Other pharynx cancer	Number	1990	253.336	206.435	306.82
DALYs (Disability-Adjusted Life Years)	Tunisia	Male	All Ages	Other pharynx cancer	Rate per 100.000	1990	6.11602	4.98374	7.40724
DALYs (Disability-Adjusted Life Years)	Tunisia	Male	All Ages	Gallbladder and biliary tract cancer	Number	1990	1087.24	800.576	1327.38
DALYs (Disability-Adjusted Life Years)	Tunisia	Male	All Ages	Gallbladder and biliary tract cancer	Rate per 100.000	1990	26.2482	19.3275	32.0455
DALYs (Disability-Adjusted Life Years)	Tunisia	Male	All Ages	Pancreatic cancer	Number	1990	3212.64	2717.99	3787.22
DALYs (Disability-Adjusted Life Years)	Tunisia	Male	All Ages	Pancreatic cancer	Rate per 100.000	1990	77.5594	65.6175	91.4308
DALYs (Disability-Adjusted Life Years)	Tunisia	Male	All Ages	Malignant skin melanoma	Number	1990	169.975	106.123	231.222
DALYs (Disability-Adjusted Life Years)	Tunisia	Male	All Ages	Malignant skin melanoma	Rate per 100.000	1990	4.10354	2.56202	5.58216
DALYs (Disability-Adjusted Life Years)	Tunisia	Male	All Ages	Non-melanoma skin cancer	Number	1990	380.84	319.696	450.629
DALYs (Disability-Adjusted Life Years)	Tunisia	Male	All Ages	Non-melanoma skin cancer	Rate per 100.000	1990	9.19421	7.71808	10.8791
DALYs (Disability-Adjusted Life Years)	Tunisia	Male	All Ages	Testicular cancer	Number	1990	130.797	101.497	174.282
DALYs (Disability-Adjusted Life Years)	Tunisia	Male	All Ages	Testicular cancer	Rate per 100.000	1990	3.1577	2.45033	4.20749
DALYs (Disability-Adjusted Life Years)	Tunisia	Male	All Ages	Kidney cancer	Number	1990	1371.2	1070.97	1797.17
DALYs (Disability-Adjusted Life Years)	Tunisia	Male	All Ages	Kidney cancer	Rate per 100.000	1990	33.1035	25.8553	43.3871
DALYs (Disability-Adjusted Life Years)	Tunisia	Male	All Ages	Bladder cancer	Number	1990	3105.73	2525.68	3780.02
DALYs (Disability-Adjusted Life Years)	Tunisia	Male	All Ages	Bladder cancer	Rate per 100.000	1990	74.9784	60.9748	91.2571
DALYs (Disability-Adjusted Life Years)	Tunisia	Male	All Ages	Brain and nervous system cancer	Number	1990	5626.05	3623.84	9207.19
DALYs (Disability-Adjusted Life Years)	Tunisia	Male	All Ages	Brain and nervous system cancer	Rate per 100.000	1990	135.824	87.4866	222.279
DALYs (Disability-Adjusted Life Years)	Tunisia	Male	All Ages	Thyroid cancer	Number	1990	167.061	132.681	220.898
DALYs (Disability-Adjusted Life Years)	Tunisia	Male	All Ages	Thyroid cancer	Rate per 100.000	1990	4.03319	3.20317	5.3329
DALYs (Disability-Adjusted Life Years)	Tunisia	Male	All Ages	Mesothelioma	Number	1990	660.921	503.429	836.083
DALYs (Disability-Adjusted Life Years)	Tunisia	Male	All Ages	Mesothelioma	Rate per 100.000	1990	15.9559	12.1537	20.1847
DALYs (Disability-Adjusted Life Years)	Tunisia	Male	All Ages	Hodgkin lymphoma	Number	1990	732.799	559.192	1284.07
DALYs (Disability-Adjusted Life Years)	Tunisia	Male	All Ages	Hodgkin lymphoma	Rate per 100.000	1990	17.6912	13.5	31
DALYs (Disability-Adjusted Life Years)	Tunisia	Male	All Ages	Non-Hodgkin lymphoma	Number	1990	3674.68	2577.05	5554.12
DALYs (Disability-Adjusted Life Years)	Tunisia	Male	All Ages	Non-Hodgkin lymphoma	Rate per 100.000	1990	88.714	62.215	134.087
DALYs (Disability-Adjusted Life Years)	Tunisia	Male	All Ages	Multiple myeloma	Number	1990	725.727	567.389	933.53
DALYs (Disability-Adjusted Life Years)	Tunisia	Male	All Ages	Multiple myeloma	Rate per 100.000	1990	17.5204	13.6979	22.5372
DALYs (Disability-Adjusted Life Years)	Tunisia	Male	All Ages	Leukemia	Number	1990	11946.1	9037.14	15261.4
DALYs (Disability-Adjusted Life Years)	Tunisia	Male	All Ages	Leukemia	Rate per 100.000	1990	288.402	218.174	368.44
DALYs (Disability-Adjusted Life Years)	Tunisia	Male	All Ages	Other neoplasms	Number	1990	8677.59	5484.14	11107.3
DALYs (Disability-Adjusted Life Years)	Tunisia	Male	All Ages	Other neoplasms	Rate per 100.000	1990	209.494	132.398	268.153
DALYs (Disability-Adjusted Life Years)	Tunisia	Male	All Ages	Non-melanoma skin cancer (squamous-cell carcinoma)	Number	1990	379.523	318.168	447.996
DALYs (Disability-Adjusted Life Years)	Tunisia	Male	All Ages	Non-melanoma skin cancer (squamous-cell carcinoma)	Rate per 100.000	1990	9.16243	7.6812	10.8155
DALYs (Disability-Adjusted Life Years)	Tunisia	Male	All Ages	Non-melanoma skin cancer (basal-cell carcinoma)	Number	1990	1.3167	0.606244	2.513
DALYs (Disability-Adjusted Life Years)	Tunisia	Male	All Ages	Non-melanoma skin cancer (basal-cell carcinoma)	Rate per 100.000	1990	0.0317878	0.0146359	0.0606687
DALYs (Disability-Adjusted Life Years)	Tunisia	Male	Age-standardized	Neoplasms	Number	1990	0.0362722	0.0309951	0.0411617
DALYs (Disability-Adjusted Life Years)	Tunisia	Male	Age-standardized	Neoplasms	Rate per 100.000	1990	3627.22	3099.51	4116.17
DALYs (Disability-Adjusted Life Years)	Tunisia	Male	Age-standardized	Esophageal cancer	Number	1990	0.000381981	0.000311306	0.000466988
DALYs (Disability-Adjusted Life Years)	Tunisia	Male	Age-standardized	Esophageal cancer	Rate per 100.000	1990	38.1981	31.1306	46.6988
DALYs (Disability-Adjusted Life Years)	Tunisia	Male	Age-standardized	Stomach cancer	Number	1990	0.00221199	0.00189827	0.00258826
DALYs (Disability-Adjusted Life Years)	Tunisia	Male	Age-standardized	Stomach cancer	Rate per 100.000	1990	221.199	189.827	258.826
DALYs (Disability-Adjusted Life Years)	Tunisia	Male	Age-standardized	Liver cancer	Number	1990	0.00167886	0.000868326	0.00215113
DALYs (Disability-Adjusted Life Years)	Tunisia	Male	Age-standardized	Liver cancer	Rate per 100.000	1990	167.886	86.8326	215.113
DALYs (Disability-Adjusted Life Years)	Tunisia	Male	Age-standardized	Larynx cancer	Number	1990	0.000628403	0.000503276	0.000776073
DALYs (Disability-Adjusted Life Years)	Tunisia	Male	Age-standardized	Larynx cancer	Rate per 100.000	1990	62.8403	50.3276	77.6073
DALYs (Disability-Adjusted Life Years)	Tunisia	Male	Age-standardized	Tracheal, bronchus, and lung cancer	Number	1990	0.0122871	0.0103297	0.0149413
DALYs (Disability-Adjusted Life Years)	Tunisia	Male	Age-standardized	Tracheal, bronchus, and lung cancer	Rate per 100.000	1990	1228.71	1032.97	1494.13
DALYs (Disability-Adjusted Life Years)	Tunisia	Male	Age-standardized	Breast cancer	Number	1990	6.94109e-05	5.40732e-05	8.93851e-05
DALYs (Disability-Adjusted Life Years)	Tunisia	Male	Age-standardized	Breast cancer	Rate per 100.000	1990	6.94109	5.40732	8.93851
DALYs (Disability-Adjusted Life Years)	Tunisia	Male	Age-standardized	Prostate cancer	Number	1990	0.00232371	0.00136677	0.00302458
DALYs (Disability-Adjusted Life Years)	Tunisia	Male	Age-standardized	Prostate cancer	Rate per 100.000	1990	232.371	136.677	302.458
DALYs (Disability-Adjusted Life Years)	Tunisia	Male	Age-standardized	Colon and rectum cancer	Number	1990	0.00227217	0.00187625	0.00287467
DALYs (Disability-Adjusted Life Years)	Tunisia	Male	Age-standardized	Colon and rectum cancer	Rate per 100.000	1990	227.217	187.625	287.467
DALYs (Disability-Adjusted Life Years)	Tunisia	Male	Age-standardized	Lip and oral cavity cancer	Number	1990	0.000239429	0.000194069	0.000295838
DALYs (Disability-Adjusted Life Years)	Tunisia	Male	Age-standardized	Lip and oral cavity cancer	Rate per 100.000	1990	23.9429	19.4069	29.5838
DALYs (Disability-Adjusted Life Years)	Tunisia	Male	Age-standardized	Nasopharynx cancer	Number	1990	0.000967543	0.000675036	0.0011959
DALYs (Disability-Adjusted Life Years)	Tunisia	Male	Age-standardized	Nasopharynx cancer	Rate per 100.000	1990	96.7543	67.5036	119.59
DALYs (Disability-Adjusted Life Years)	Tunisia	Male	Age-standardized	Other pharynx cancer	Number	1990	9.83225e-05	8.04097e-05	0.000119251
DALYs (Disability-Adjusted Life Years)	Tunisia	Male	Age-standardized	Other pharynx cancer	Rate per 100.000	1990	9.83225	8.04097	11.9251
DALYs (Disability-Adjusted Life Years)	Tunisia	Male	Age-standardized	Gallbladder and biliary tract cancer	Number	1990	0.000451849	0.000335424	0.000546063
DALYs (Disability-Adjusted Life Years)	Tunisia	Male	Age-standardized	Gallbladder and biliary tract cancer	Rate per 100.000	1990	45.1849	33.5424	54.6063
DALYs (Disability-Adjusted Life Years)	Tunisia	Male	Age-standardized	Pancreatic cancer	Number	1990	0.00132833	0.00112644	0.00154863
DALYs (Disability-Adjusted Life Years)	Tunisia	Male	Age-standardized	Pancreatic cancer	Rate per 100.000	1990	132.833	112.644	154.863
DALYs (Disability-Adjusted Life Years)	Tunisia	Male	Age-standardized	Malignant skin melanoma	Number	1990	5.8717e-05	3.9264e-05	8.0587e-05
DALYs (Disability-Adjusted Life Years)	Tunisia	Male	Age-standardized	Malignant skin melanoma	Rate per 100.000	1990	5.8717	3.9264	8.0587
DALYs (Disability-Adjusted Life Years)	Tunisia	Male	Age-standardized	Non-melanoma skin cancer	Number	1990	0.000146624	0.000123559	0.000173091
DALYs (Disability-Adjusted Life Years)	Tunisia	Male	Age-standardized	Non-melanoma skin cancer	Rate per 100.000	1990	14.6624	12.3559	17.3091
DALYs (Disability-Adjusted Life Years)	Tunisia	Male	Age-standardized	Testicular cancer	Number	1990	3.75718e-05	2.92664e-05	4.95365e-05
DALYs (Disability-Adjusted Life Years)	Tunisia	Male	Age-standardized	Testicular cancer	Rate per 100.000	1990	3.75718	2.92664	4.95365
DALYs (Disability-Adjusted Life Years)	Tunisia	Male	Age-standardized	Kidney cancer	Number	1990	0.000458172	0.000361452	0.000597259
DALYs (Disability-Adjusted Life Years)	Tunisia	Male	Age-standardized	Kidney cancer	Rate per 100.000	1990	45.8172	36.1452	59.7259
DALYs (Disability-Adjusted Life Years)	Tunisia	Male	Age-standardized	Bladder cancer	Number	1990	0.00144024	0.00117119	0.00173736
DALYs (Disability-Adjusted Life Years)	Tunisia	Male	Age-standardized	Bladder cancer	Rate per 100.000	1990	144.024	117.119	173.736
DALYs (Disability-Adjusted Life Years)	Tunisia	Male	Age-standardized	Brain and nervous system cancer	Number	1990	0.00157815	0.00105188	0.00235423
DALYs (Disability-Adjusted Life Years)	Tunisia	Male	Age-standardized	Brain and nervous system cancer	Rate per 100.000	1990	157.815	105.188	235.423
DALYs (Disability-Adjusted Life Years)	Tunisia	Male	Age-standardized	Thyroid cancer	Number	1990	6.45195e-05	5.08786e-05	8.84661e-05
DALYs (Disability-Adjusted Life Years)	Tunisia	Male	Age-standardized	Thyroid cancer	Rate per 100.000	1990	6.45195	5.08786	8.84661
DALYs (Disability-Adjusted Life Years)	Tunisia	Male	Age-standardized	Mesothelioma	Number	1990	0.000238684	0.000182988	0.000303276
DALYs (Disability-Adjusted Life Years)	Tunisia	Male	Age-standardized	Mesothelioma	Rate per 100.000	1990	23.8684	18.2988	30.3276
DALYs (Disability-Adjusted Life Years)	Tunisia	Male	Age-standardized	Hodgkin lymphoma	Number	1990	0.000215524	0.000165906	0.000372586
DALYs (Disability-Adjusted Life Years)	Tunisia	Male	Age-standardized	Hodgkin lymphoma	Rate per 100.000	1990	21.5524	16.5906	37.2586
DALYs (Disability-Adjusted Life Years)	Tunisia	Male	Age-standardized	Non-Hodgkin lymphoma	Number	1990	0.00110898	0.000791202	0.00157533
DALYs (Disability-Adjusted Life Years)	Tunisia	Male	Age-standardized	Non-Hodgkin lymphoma	Rate per 100.000	1990	110.898	79.1202	157.533
DALYs (Disability-Adjusted Life Years)	Tunisia	Male	Age-standardized	Multiple myeloma	Number	1990	0.000300729	0.000237169	0.000391104
DALYs (Disability-Adjusted Life Years)	Tunisia	Male	Age-standardized	Multiple myeloma	Rate per 100.000	1990	30.0729	23.7169	39.1104
DALYs (Disability-Adjusted Life Years)	Tunisia	Male	Age-standardized	Leukemia	Number	1990	0.00318439	0.00254397	0.00380685
DALYs (Disability-Adjusted Life Years)	Tunisia	Male	Age-standardized	Leukemia	Rate per 100.000	1990	318.439	254.397	380.685
DALYs (Disability-Adjusted Life Years)	Tunisia	Male	Age-standardized	Other neoplasms	Number	1990	0.00250076	0.00156178	0.00323451
DALYs (Disability-Adjusted Life Years)	Tunisia	Male	Age-standardized	Other neoplasms	Rate per 100.000	1990	250.077	156.178	323.451
DALYs (Disability-Adjusted Life Years)	Tunisia	Male	Age-standardized	Non-melanoma skin cancer (squamous-cell carcinoma)	Number	1990	0.00014608	0.000123128	0.000172547
DALYs (Disability-Adjusted Life Years)	Tunisia	Male	Age-standardized	Non-melanoma skin cancer (squamous-cell carcinoma)	Rate per 100.000	1990	14.608	12.3128	17.2547
DALYs (Disability-Adjusted Life Years)	Tunisia	Male	Age-standardized	Non-melanoma skin cancer (basal-cell carcinoma)	Number	1990	5.43654e-07	2.51718e-07	1.02411e-06
DALYs (Disability-Adjusted Life Years)	Tunisia	Male	Age-standardized	Non-melanoma skin cancer (basal-cell carcinoma)	Rate per 100.000	1990	0.0543654	0.0251718	0.102411
DALYs (Disability-Adjusted Life Years)	Tunisia	Female	All Ages	Neoplasms	Number	1990	67447.5	59253.7	75318.4
DALYs (Disability-Adjusted Life Years)	Tunisia	Female	All Ages	Neoplasms	Rate per 100.000	1990	1648.35	1448.1	1840.71
DALYs (Disability-Adjusted Life Years)	Tunisia	Female	All Ages	Esophageal cancer	Number	1990	514.195	398.474	626.121
DALYs (Disability-Adjusted Life Years)	Tunisia	Female	All Ages	Esophageal cancer	Rate per 100.000	1990	12.5664	9.73831	15.3018
DALYs (Disability-Adjusted Life Years)	Tunisia	Female	All Ages	Stomach cancer	Number	1990	4394.73	3607.51	5250.09
DALYs (Disability-Adjusted Life Years)	Tunisia	Female	All Ages	Stomach cancer	Rate per 100.000	1990	107.403	88.164	128.307
DALYs (Disability-Adjusted Life Years)	Tunisia	Female	All Ages	Liver cancer	Number	1990	4193.4	1969.29	5725.58
DALYs (Disability-Adjusted Life Years)	Tunisia	Female	All Ages	Liver cancer	Rate per 100.000	1990	102.483	48.1275	139.928
DALYs (Disability-Adjusted Life Years)	Tunisia	Female	All Ages	Larynx cancer	Number	1990	254.161	195.315	308.794
DALYs (Disability-Adjusted Life Years)	Tunisia	Female	All Ages	Larynx cancer	Rate per 100.000	1990	6.21145	4.77331	7.54662
DALYs (Disability-Adjusted Life Years)	Tunisia	Female	All Ages	Tracheal, bronchus, and lung cancer	Number	1990	3654.55	3064.47	4440
DALYs (Disability-Adjusted Life Years)	Tunisia	Female	All Ages	Tracheal, bronchus, and lung cancer	Rate per 100.000	1990	89.3138	74.8928	108.509
DALYs (Disability-Adjusted Life Years)	Tunisia	Female	All Ages	Breast cancer	Number	1990	13819.9	10966.1	18695.8
DALYs (Disability-Adjusted Life Years)	Tunisia	Female	All Ages	Breast cancer	Rate per 100.000	1990	337.745	268	456.907
DALYs (Disability-Adjusted Life Years)	Tunisia	Female	All Ages	Cervical cancer	Number	1990	3334.68	2640.47	4033.64
DALYs (Disability-Adjusted Life Years)	Tunisia	Female	All Ages	Cervical cancer	Rate per 100.000	1990	81.4964	64.5306	98.5784
DALYs (Disability-Adjusted Life Years)	Tunisia	Female	All Ages	Uterine cancer	Number	1990	2581.07	2026.83	3087.52
DALYs (Disability-Adjusted Life Years)	Tunisia	Female	All Ages	Uterine cancer	Rate per 100.000	1990	63.079	49.5337	75.4559
DALYs (Disability-Adjusted Life Years)	Tunisia	Female	All Ages	Colon and rectum cancer	Number	1990	5191.37	4252.6	6351.76
DALYs (Disability-Adjusted Life Years)	Tunisia	Female	All Ages	Colon and rectum cancer	Rate per 100.000	1990	126.872	103.929	155.231
DALYs (Disability-Adjusted Life Years)	Tunisia	Female	All Ages	Lip and oral cavity cancer	Number	1990	487.712	406.688	576.898
DALYs (Disability-Adjusted Life Years)	Tunisia	Female	All Ages	Lip and oral cavity cancer	Rate per 100.000	1990	11.9192	9.93907	14.0988
DALYs (Disability-Adjusted Life Years)	Tunisia	Female	All Ages	Nasopharynx cancer	Number	1990	1004.93	776.575	1229.56
DALYs (Disability-Adjusted Life Years)	Tunisia	Female	All Ages	Nasopharynx cancer	Rate per 100.000	1990	24.5596	18.9787	30.0492
DALYs (Disability-Adjusted Life Years)	Tunisia	Female	All Ages	Other pharynx cancer	Number	1990	255.71	207.222	309.689
DALYs (Disability-Adjusted Life Years)	Tunisia	Female	All Ages	Other pharynx cancer	Rate per 100.000	1990	6.2493	5.0643	7.5685
DALYs (Disability-Adjusted Life Years)	Tunisia	Female	All Ages	Gallbladder and biliary tract cancer	Number	1990	1500.78	1146.19	1866.32
DALYs (Disability-Adjusted Life Years)	Tunisia	Female	All Ages	Gallbladder and biliary tract cancer	Rate per 100.000	1990	36.6776	28.0118	45.6109
DALYs (Disability-Adjusted Life Years)	Tunisia	Female	All Ages	Pancreatic cancer	Number	1990	1825.26	1574.13	2114.67
DALYs (Disability-Adjusted Life Years)	Tunisia	Female	All Ages	Pancreatic cancer	Rate per 100.000	1990	44.6076	38.4703	51.6805
DALYs (Disability-Adjusted Life Years)	Tunisia	Female	All Ages	Malignant skin melanoma	Number	1990	118.724	100.057	138.888
DALYs (Disability-Adjusted Life Years)	Tunisia	Female	All Ages	Malignant skin melanoma	Rate per 100.000	1990	2.90151	2.44531	3.39428
DALYs (Disability-Adjusted Life Years)	Tunisia	Female	All Ages	Non-melanoma skin cancer	Number	1990	123.55	93.9714	161.277
DALYs (Disability-Adjusted Life Years)	Tunisia	Female	All Ages	Non-melanoma skin cancer	Rate per 100.000	1990	3.01945	2.29657	3.94145
DALYs (Disability-Adjusted Life Years)	Tunisia	Female	All Ages	Ovarian cancer	Number	1990	2051.36	1750.99	2391.93
DALYs (Disability-Adjusted Life Years)	Tunisia	Female	All Ages	Ovarian cancer	Rate per 100.000	1990	50.1332	42.7925	58.4565
DALYs (Disability-Adjusted Life Years)	Tunisia	Female	All Ages	Kidney cancer	Number	1990	1093.44	875.4	1362.18
DALYs (Disability-Adjusted Life Years)	Tunisia	Female	All Ages	Kidney cancer	Rate per 100.000	1990	26.7227	21.3939	33.2904
DALYs (Disability-Adjusted Life Years)	Tunisia	Female	All Ages	Bladder cancer	Number	1990	353.958	296.611	422.474
DALYs (Disability-Adjusted Life Years)	Tunisia	Female	All Ages	Bladder cancer	Rate per 100.000	1990	8.65038	7.24888	10.3249
DALYs (Disability-Adjusted Life Years)	Tunisia	Female	All Ages	Brain and nervous system cancer	Number	1990	3016.53	2211.21	4027.04
DALYs (Disability-Adjusted Life Years)	Tunisia	Female	All Ages	Brain and nervous system cancer	Rate per 100.000	1990	73.7212	54.0399	98.417
DALYs (Disability-Adjusted Life Years)	Tunisia	Female	All Ages	Thyroid cancer	Number	1990	499.924	255.561	660.656
DALYs (Disability-Adjusted Life Years)	Tunisia	Female	All Ages	Thyroid cancer	Rate per 100.000	1990	12.2177	6.24567	16.1458
DALYs (Disability-Adjusted Life Years)	Tunisia	Female	All Ages	Mesothelioma	Number	1990	103.605	85.529	125.866
DALYs (Disability-Adjusted Life Years)	Tunisia	Female	All Ages	Mesothelioma	Rate per 100.000	1990	2.53202	2.09025	3.07605
DALYs (Disability-Adjusted Life Years)	Tunisia	Female	All Ages	Hodgkin lymphoma	Number	1990	615.519	391.628	895.406
DALYs (Disability-Adjusted Life Years)	Tunisia	Female	All Ages	Hodgkin lymphoma	Rate per 100.000	1990	15.0427	9.57101	21.8829
DALYs (Disability-Adjusted Life Years)	Tunisia	Female	All Ages	Non-Hodgkin lymphoma	Number	1990	2060.76	1641.43	3377.06
DALYs (Disability-Adjusted Life Years)	Tunisia	Female	All Ages	Non-Hodgkin lymphoma	Rate per 100.000	1990	50.3629	40.1151	82.5321
DALYs (Disability-Adjusted Life Years)	Tunisia	Female	All Ages	Multiple myeloma	Number	1990	695.752	586.19	823.471
DALYs (Disability-Adjusted Life Years)	Tunisia	Female	All Ages	Multiple myeloma	Rate per 100.000	1990	17.0035	14.3259	20.1248
DALYs (Disability-Adjusted Life Years)	Tunisia	Female	All Ages	Leukemia	Number	1990	6099.84	4796.78	8100.8
DALYs (Disability-Adjusted Life Years)	Tunisia	Female	All Ages	Leukemia	Rate per 100.000	1990	149.074	117.229	197.976
DALYs (Disability-Adjusted Life Years)	Tunisia	Female	All Ages	Other neoplasms	Number	1990	7602.09	5560.91	9688.77
DALYs (Disability-Adjusted Life Years)	Tunisia	Female	All Ages	Other neoplasms	Rate per 100.000	1990	185.788	135.903	236.784
DALYs (Disability-Adjusted Life Years)	Tunisia	Female	All Ages	Non-melanoma skin cancer (squamous-cell carcinoma)	Number	1990	122.734	92.9708	160.66
DALYs (Disability-Adjusted Life Years)	Tunisia	Female	All Ages	Non-melanoma skin cancer (squamous-cell carcinoma)	Rate per 100.000	1990	2.9995	2.27212	3.92637
DALYs (Disability-Adjusted Life Years)	Tunisia	Female	All Ages	Non-melanoma skin cancer (basal-cell carcinoma)	Number	1990	0.816054	0.3564	1.62558
DALYs (Disability-Adjusted Life Years)	Tunisia	Female	All Ages	Non-melanoma skin cancer (basal-cell carcinoma)	Rate per 100.000	1990	0.0199436	0.00871007	0.0397276
DALYs (Disability-Adjusted Life Years)	Bahrain	Male	All Ages	Neoplasms	Number	1990	3937.1	3403.38	4544.84
DALYs (Disability-Adjusted Life Years)	Bahrain	Male	All Ages	Neoplasms	Rate per 100.000	1990	1366.73	1181.46	1577.71
DALYs (Disability-Adjusted Life Years)	Bahrain	Male	All Ages	Esophageal cancer	Number	1990	94.7027	76.707	114.26
DALYs (Disability-Adjusted Life Years)	Bahrain	Male	All Ages	Esophageal cancer	Rate per 100.000	1990	32.8753	26.6282	39.6644
DALYs (Disability-Adjusted Life Years)	Bahrain	Male	All Ages	Stomach cancer	Number	1990	255.21	210.905	303.268
DALYs (Disability-Adjusted Life Years)	Bahrain	Male	All Ages	Stomach cancer	Rate per 100.000	1990	88.594	73.214	105.277
DALYs (Disability-Adjusted Life Years)	Bahrain	Male	All Ages	Liver cancer	Number	1990	134.751	103.028	167.816
DALYs (Disability-Adjusted Life Years)	Bahrain	Male	All Ages	Liver cancer	Rate per 100.000	1990	46.7778	35.7652	58.2562
DALYs (Disability-Adjusted Life Years)	Bahrain	Male	All Ages	Larynx cancer	Number	1990	86.4437	69.6312	103.698
DALYs (Disability-Adjusted Life Years)	Bahrain	Male	All Ages	Larynx cancer	Rate per 100.000	1990	30.0083	24.1719	35.998
DALYs (Disability-Adjusted Life Years)	Bahrain	Male	All Ages	Tracheal, bronchus, and lung cancer	Number	1990	847.284	701.037	1000
DALYs (Disability-Adjusted Life Years)	Bahrain	Male	All Ages	Tracheal, bronchus, and lung cancer	Rate per 100.000	1990	294.128	243.359	347.144
DALYs (Disability-Adjusted Life Years)	Bahrain	Male	All Ages	Breast cancer	Number	1990	6.12156	4.72364	7.7621
DALYs (Disability-Adjusted Life Years)	Bahrain	Male	All Ages	Breast cancer	Rate per 100.000	1990	2.12505	1.63977	2.69455
DALYs (Disability-Adjusted Life Years)	Bahrain	Male	All Ages	Prostate cancer	Number	1990	113.523	84.6812	173.08
DALYs (Disability-Adjusted Life Years)	Bahrain	Male	All Ages	Prostate cancer	Rate per 100.000	1990	39.4086	29.3964	60.0833
DALYs (Disability-Adjusted Life Years)	Bahrain	Male	All Ages	Colon and rectum cancer	Number	1990	217.885	179.926	258.225
DALYs (Disability-Adjusted Life Years)	Bahrain	Male	All Ages	Colon and rectum cancer	Rate per 100.000	1990	75.637	62.4599	89.6407
DALYs (Disability-Adjusted Life Years)	Bahrain	Male	All Ages	Lip and oral cavity cancer	Number	1990	98.7299	81.4131	119.893
DALYs (Disability-Adjusted Life Years)	Bahrain	Male	All Ages	Lip and oral cavity cancer	Rate per 100.000	1990	34.2733	28.2619	41.6199
DALYs (Disability-Adjusted Life Years)	Bahrain	Male	All Ages	Nasopharynx cancer	Number	1990	73.4771	40.5519	96.098
DALYs (Disability-Adjusted Life Years)	Bahrain	Male	All Ages	Nasopharynx cancer	Rate per 100.000	1990	25.507	14.0773	33.3597
DALYs (Disability-Adjusted Life Years)	Bahrain	Male	All Ages	Other pharynx cancer	Number	1990	26.0864	20.9049	32.3834
DALYs (Disability-Adjusted Life Years)	Bahrain	Male	All Ages	Other pharynx cancer	Rate per 100.000	1990	9.05567	7.25696	11.2417
DALYs (Disability-Adjusted Life Years)	Bahrain	Male	All Ages	Gallbladder and biliary tract cancer	Number	1990	33.3354	25.5528	40.0402
DALYs (Disability-Adjusted Life Years)	Bahrain	Male	All Ages	Gallbladder and biliary tract cancer	Rate per 100.000	1990	11.5721	8.87047	13.8997
DALYs (Disability-Adjusted Life Years)	Bahrain	Male	All Ages	Pancreatic cancer	Number	1990	167.139	138.246	200.587
DALYs (Disability-Adjusted Life Years)	Bahrain	Male	All Ages	Pancreatic cancer	Rate per 100.000	1990	58.021	47.9909	69.6323
DALYs (Disability-Adjusted Life Years)	Bahrain	Male	All Ages	Malignant skin melanoma	Number	1990	11.0072	6.56642	14.0843
DALYs (Disability-Adjusted Life Years)	Bahrain	Male	All Ages	Malignant skin melanoma	Rate per 100.000	1990	3.82105	2.27948	4.88925
DALYs (Disability-Adjusted Life Years)	Bahrain	Male	All Ages	Non-melanoma skin cancer	Number	1990	25.85	20.9871	32.0642
DALYs (Disability-Adjusted Life Years)	Tunisia	Female	Age-standardized	Neoplasms	Number	1990	0.023338	0.0205834	0.0260472
DALYs (Disability-Adjusted Life Years)	Tunisia	Female	Age-standardized	Neoplasms	Rate per 100.000	1990	2333.8	2058.34	2604.72
DALYs (Disability-Adjusted Life Years)	Tunisia	Female	Age-standardized	Esophageal cancer	Number	1990	0.000199833	0.000154824	0.000243064
DALYs (Disability-Adjusted Life Years)	Tunisia	Female	Age-standardized	Esophageal cancer	Rate per 100.000	1990	19.9833	15.4824	24.3064
DALYs (Disability-Adjusted Life Years)	Tunisia	Female	Age-standardized	Stomach cancer	Number	1990	0.00163451	0.00134231	0.00194447
DALYs (Disability-Adjusted Life Years)	Tunisia	Female	Age-standardized	Stomach cancer	Rate per 100.000	1990	163.45	134.231	194.447
DALYs (Disability-Adjusted Life Years)	Tunisia	Female	Age-standardized	Liver cancer	Number	1990	0.00152079	0.000754105	0.00205155
DALYs (Disability-Adjusted Life Years)	Tunisia	Female	Age-standardized	Liver cancer	Rate per 100.000	1990	152.079	75.4105	205.155
DALYs (Disability-Adjusted Life Years)	Tunisia	Female	Age-standardized	Larynx cancer	Number	1990	0.000100377	7.64871e-05	0.000122531
DALYs (Disability-Adjusted Life Years)	Tunisia	Female	Age-standardized	Larynx cancer	Rate per 100.000	1990	10.0377	7.64871	12.2531
DALYs (Disability-Adjusted Life Years)	Tunisia	Female	Age-standardized	Tracheal, bronchus, and lung cancer	Number	1990	0.00144105	0.00120958	0.00176909
DALYs (Disability-Adjusted Life Years)	Tunisia	Female	Age-standardized	Tracheal, bronchus, and lung cancer	Rate per 100.000	1990	144.105	120.958	176.909
DALYs (Disability-Adjusted Life Years)	Tunisia	Female	Age-standardized	Breast cancer	Number	1990	0.00497588	0.00398998	0.00666613
DALYs (Disability-Adjusted Life Years)	Tunisia	Female	Age-standardized	Breast cancer	Rate per 100.000	1990	497.588	398.998	666.613
DALYs (Disability-Adjusted Life Years)	Tunisia	Female	Age-standardized	Cervical cancer	Number	1990	0.00118748	0.000947149	0.001435
DALYs (Disability-Adjusted Life Years)	Tunisia	Female	Age-standardized	Cervical cancer	Rate per 100.000	1990	118.748	94.7149	143.5
DALYs (Disability-Adjusted Life Years)	Tunisia	Female	Age-standardized	Uterine cancer	Number	1990	0.000986969	0.000775025	0.0011668
DALYs (Disability-Adjusted Life Years)	Tunisia	Female	Age-standardized	Uterine cancer	Rate per 100.000	1990	98.6969	77.5025	116.68
DALYs (Disability-Adjusted Life Years)	Tunisia	Female	Age-standardized	Colon and rectum cancer	Number	1990	0.00204366	0.00166264	0.00250511
DALYs (Disability-Adjusted Life Years)	Tunisia	Female	Age-standardized	Colon and rectum cancer	Rate per 100.000	1990	204.366	166.265	250.511
DALYs (Disability-Adjusted Life Years)	Tunisia	Female	Age-standardized	Lip and oral cavity cancer	Number	1990	0.000186261	0.000153602	0.000218891
DALYs (Disability-Adjusted Life Years)	Tunisia	Female	Age-standardized	Lip and oral cavity cancer	Rate per 100.000	1990	18.6261	15.3602	21.8891
DALYs (Disability-Adjusted Life Years)	Tunisia	Female	Age-standardized	Nasopharynx cancer	Number	1990	0.00036459	0.000282417	0.000447006
DALYs (Disability-Adjusted Life Years)	Tunisia	Female	Age-standardized	Nasopharynx cancer	Rate per 100.000	1990	36.459	28.2417	44.7006
DALYs (Disability-Adjusted Life Years)	Tunisia	Female	Age-standardized	Other pharynx cancer	Number	1990	9.59796e-05	7.73713e-05	0.000115501
DALYs (Disability-Adjusted Life Years)	Tunisia	Female	Age-standardized	Other pharynx cancer	Rate per 100.000	1990	9.59796	7.73713	11.5501
DALYs (Disability-Adjusted Life Years)	Tunisia	Female	Age-standardized	Gallbladder and biliary tract cancer	Number	1990	0.000594494	0.000459079	0.000735345
DALYs (Disability-Adjusted Life Years)	Tunisia	Female	Age-standardized	Gallbladder and biliary tract cancer	Rate per 100.000	1990	59.4494	45.9079	73.5345
DALYs (Disability-Adjusted Life Years)	Tunisia	Female	Age-standardized	Pancreatic cancer	Number	1990	0.000750244	0.000647855	0.000866624
DALYs (Disability-Adjusted Life Years)	Tunisia	Female	Age-standardized	Pancreatic cancer	Rate per 100.000	1990	75.0244	64.7855	86.6624
DALYs (Disability-Adjusted Life Years)	Tunisia	Female	Age-standardized	Malignant skin melanoma	Number	1990	4.24091e-05	3.58027e-05	4.92526e-05
DALYs (Disability-Adjusted Life Years)	Tunisia	Female	Age-standardized	Malignant skin melanoma	Rate per 100.000	1990	4.24091	3.58027	4.92526
DALYs (Disability-Adjusted Life Years)	Tunisia	Female	Age-standardized	Non-melanoma skin cancer	Number	1990	5.47362e-05	4.06105e-05	7.3831e-05
DALYs (Disability-Adjusted Life Years)	Tunisia	Female	Age-standardized	Non-melanoma skin cancer	Rate per 100.000	1990	5.47362	4.06105	7.3831
DALYs (Disability-Adjusted Life Years)	Tunisia	Female	Age-standardized	Ovarian cancer	Number	1990	0.000758301	0.000644496	0.000883416
DALYs (Disability-Adjusted Life Years)	Tunisia	Female	Age-standardized	Ovarian cancer	Rate per 100.000	1990	75.8301	64.4496	88.3416
DALYs (Disability-Adjusted Life Years)	Tunisia	Female	Age-standardized	Kidney cancer	Number	1990	0.00034973	0.000286927	0.000420075
DALYs (Disability-Adjusted Life Years)	Tunisia	Female	Age-standardized	Kidney cancer	Rate per 100.000	1990	34.973	28.6927	42.0075
DALYs (Disability-Adjusted Life Years)	Tunisia	Female	Age-standardized	Bladder cancer	Number	1990	0.000164375	0.000134975	0.000197622
DALYs (Disability-Adjusted Life Years)	Tunisia	Female	Age-standardized	Bladder cancer	Rate per 100.000	1990	16.4375	13.4975	19.7622
DALYs (Disability-Adjusted Life Years)	Tunisia	Female	Age-standardized	Brain and nervous system cancer	Number	1990	0.000838495	0.00063949	0.00105638
DALYs (Disability-Adjusted Life Years)	Tunisia	Female	Age-standardized	Brain and nervous system cancer	Rate per 100.000	1990	83.8495	63.949	105.638
DALYs (Disability-Adjusted Life Years)	Tunisia	Female	Age-standardized	Thyroid cancer	Number	1990	0.000194376	9.80294e-05	0.000256209
DALYs (Disability-Adjusted Life Years)	Tunisia	Female	Age-standardized	Thyroid cancer	Rate per 100.000	1990	19.4376	9.80294	25.6209
DALYs (Disability-Adjusted Life Years)	Tunisia	Female	Age-standardized	Mesothelioma	Number	1990	3.71176e-05	3.03641e-05	4.53333e-05
DALYs (Disability-Adjusted Life Years)	Tunisia	Female	Age-standardized	Mesothelioma	Rate per 100.000	1990	3.71176	3.03641	4.53333
DALYs (Disability-Adjusted Life Years)	Tunisia	Female	Age-standardized	Hodgkin lymphoma	Number	1990	0.000161882	0.000107392	0.000237791
DALYs (Disability-Adjusted Life Years)	Tunisia	Female	Age-standardized	Hodgkin lymphoma	Rate per 100.000	1990	16.1882	10.7392	23.7791
DALYs (Disability-Adjusted Life Years)	Tunisia	Female	Age-standardized	Non-Hodgkin lymphoma	Number	1990	0.000598464	0.000472438	0.000920059
DALYs (Disability-Adjusted Life Years)	Tunisia	Female	Age-standardized	Non-Hodgkin lymphoma	Rate per 100.000	1990	59.8464	47.2438	92.0059
DALYs (Disability-Adjusted Life Years)	Tunisia	Female	Age-standardized	Multiple myeloma	Number	1990	0.000275973	0.000231452	0.000327139
DALYs (Disability-Adjusted Life Years)	Tunisia	Female	Age-standardized	Multiple myeloma	Rate per 100.000	1990	27.5973	23.1452	32.7139
DALYs (Disability-Adjusted Life Years)	Tunisia	Female	Age-standardized	Leukemia	Number	1990	0.00164501	0.00132188	0.00201295
DALYs (Disability-Adjusted Life Years)	Tunisia	Female	Age-standardized	Leukemia	Rate per 100.000	1990	164.501	132.188	201.295
DALYs (Disability-Adjusted Life Years)	Tunisia	Female	Age-standardized	Other neoplasms	Number	1990	0.00213497	0.0015797	0.00255911
DALYs (Disability-Adjusted Life Years)	Tunisia	Female	Age-standardized	Other neoplasms	Rate per 100.000	1990	213.497	157.97	255.911
DALYs (Disability-Adjusted Life Years)	Tunisia	Female	Age-standardized	Non-melanoma skin cancer (squamous-cell carcinoma)	Number	1990	5.44161e-05	4.02848e-05	7.32938e-05
DALYs (Disability-Adjusted Life Years)	Tunisia	Female	Age-standardized	Non-melanoma skin cancer (squamous-cell carcinoma)	Rate per 100.000	1990	5.44161	4.02848	7.32938
DALYs (Disability-Adjusted Life Years)	Tunisia	Female	Age-standardized	Non-melanoma skin cancer (basal-cell carcinoma)	Number	1990	3.20068e-07	1.41489e-07	6.33355e-07
DALYs (Disability-Adjusted Life Years)	Tunisia	Female	Age-standardized	Non-melanoma skin cancer (basal-cell carcinoma)	Rate per 100.000	1990	0.0320068	0.0141489	0.0633355
DALYs (Disability-Adjusted Life Years)	Bahrain	Male	All Ages	Non-melanoma skin cancer	Rate per 100.000	1990	8.97363	7.28552	11.1308
DALYs (Disability-Adjusted Life Years)	Bahrain	Male	All Ages	Testicular cancer	Number	1990	20.4461	16.2517	25.7263
DALYs (Disability-Adjusted Life Years)	Bahrain	Male	All Ages	Testicular cancer	Rate per 100.000	1990	7.09769	5.64164	8.93069
DALYs (Disability-Adjusted Life Years)	Bahrain	Male	All Ages	Kidney cancer	Number	1990	104.716	84.6734	125.693
DALYs (Disability-Adjusted Life Years)	Bahrain	Male	All Ages	Kidney cancer	Rate per 100.000	1990	36.3512	29.3937	43.6335
DALYs (Disability-Adjusted Life Years)	Bahrain	Male	All Ages	Bladder cancer	Number	1990	181.363	146.767	221.137
DALYs (Disability-Adjusted Life Years)	Bahrain	Male	All Ages	Bladder cancer	Rate per 100.000	1990	62.9587	50.9489	76.766
DALYs (Disability-Adjusted Life Years)	Bahrain	Male	All Ages	Brain and nervous system cancer	Number	1990	187.217	130.192	267.876
DALYs (Disability-Adjusted Life Years)	Bahrain	Male	All Ages	Brain and nervous system cancer	Rate per 100.000	1990	64.9908	45.1953	92.991
DALYs (Disability-Adjusted Life Years)	Bahrain	Male	All Ages	Thyroid cancer	Number	1990	14.504	10.8766	17.9571
DALYs (Disability-Adjusted Life Years)	Bahrain	Male	All Ages	Thyroid cancer	Rate per 100.000	1990	5.03495	3.77572	6.23368
DALYs (Disability-Adjusted Life Years)	Bahrain	Male	All Ages	Mesothelioma	Number	1990	33.6028	26.1164	42.0479
DALYs (Disability-Adjusted Life Years)	Bahrain	Male	All Ages	Mesothelioma	Rate per 100.000	1990	11.6649	9.06611	14.5966
DALYs (Disability-Adjusted Life Years)	Bahrain	Male	All Ages	Hodgkin lymphoma	Number	1990	129.499	88.4082	173.239
DALYs (Disability-Adjusted Life Years)	Bahrain	Male	All Ages	Hodgkin lymphoma	Rate per 100.000	1990	44.9546	30.6902	60.1386
DALYs (Disability-Adjusted Life Years)	Bahrain	Male	All Ages	Non-Hodgkin lymphoma	Number	1990	252.068	169.594	331.471
DALYs (Disability-Adjusted Life Years)	Bahrain	Male	All Ages	Non-Hodgkin lymphoma	Rate per 100.000	1990	87.5033	58.8734	115.067
DALYs (Disability-Adjusted Life Years)	Bahrain	Male	All Ages	Multiple myeloma	Number	1990	67.5579	54.7801	81.9622
DALYs (Disability-Adjusted Life Years)	Bahrain	Male	All Ages	Multiple myeloma	Rate per 100.000	1990	23.4522	19.0165	28.4525
DALYs (Disability-Adjusted Life Years)	Bahrain	Male	All Ages	Leukemia	Number	1990	467.054	382.313	554.445
DALYs (Disability-Adjusted Life Years)	Bahrain	Male	All Ages	Leukemia	Rate per 100.000	1990	162.134	132.717	192.471
DALYs (Disability-Adjusted Life Years)	Bahrain	Male	All Ages	Other neoplasms	Number	1990	287.525	210.598	357.666
DALYs (Disability-Adjusted Life Years)	Bahrain	Male	All Ages	Other neoplasms	Rate per 100.000	1990	99.812	73.1074	124.161
DALYs (Disability-Adjusted Life Years)	Bahrain	Male	All Ages	Non-melanoma skin cancer (squamous-cell carcinoma)	Number	1990	25.8104	20.9612	32.022
DALYs (Disability-Adjusted Life Years)	Bahrain	Male	All Ages	Non-melanoma skin cancer (squamous-cell carcinoma)	Rate per 100.000	1990	8.95987	7.27651	11.1162
DALYs (Disability-Adjusted Life Years)	Bahrain	Male	All Ages	Non-melanoma skin cancer (basal-cell carcinoma)	Number	1990	0.0396351	0.0177648	0.0747643
DALYs (Disability-Adjusted Life Years)	Bahrain	Male	All Ages	Non-melanoma skin cancer (basal-cell carcinoma)	Rate per 100.000	1990	0.013759	0.0061669	0.0259538
DALYs (Disability-Adjusted Life Years)	Bahrain	Male	Age-standardized	Neoplasms	Number	1990	0.0279761	0.0237312	0.0326639
DALYs (Disability-Adjusted Life Years)	Bahrain	Male	Age-standardized	Neoplasms	Rate per 100.000	1990	2797.61	2373.12	3266.39
DALYs (Disability-Adjusted Life Years)	Bahrain	Male	Age-standardized	Esophageal cancer	Number	1990	0.000777194	0.000611611	0.000962392
DALYs (Disability-Adjusted Life Years)	Bahrain	Male	Age-standardized	Esophageal cancer	Rate per 100.000	1990	77.7194	61.1611	96.2392
DALYs (Disability-Adjusted Life Years)	Bahrain	Male	Age-standardized	Stomach cancer	Number	1990	0.00204596	0.00168096	0.00243868
DALYs (Disability-Adjusted Life Years)	Bahrain	Male	Age-standardized	Stomach cancer	Rate per 100.000	1990	204.596	168.096	243.868
DALYs (Disability-Adjusted Life Years)	Bahrain	Male	Age-standardized	Liver cancer	Number	1990	0.00111114	0.000881956	0.00141046
DALYs (Disability-Adjusted Life Years)	Bahrain	Male	Age-standardized	Liver cancer	Rate per 100.000	1990	111.114	88.1956	141.046
DALYs (Disability-Adjusted Life Years)	Bahrain	Male	Age-standardized	Larynx cancer	Number	1990	0.000688756	0.000555301	0.000835349
DALYs (Disability-Adjusted Life Years)	Bahrain	Male	Age-standardized	Larynx cancer	Rate per 100.000	1990	68.8756	55.5301	83.5349
DALYs (Disability-Adjusted Life Years)	Bahrain	Male	Age-standardized	Tracheal, bronchus, and lung cancer	Number	1990	0.00755989	0.0062039	0.00910427
DALYs (Disability-Adjusted Life Years)	Bahrain	Male	Age-standardized	Tracheal, bronchus, and lung cancer	Rate per 100.000	1990	755.989	620.39	910.427
DALYs (Disability-Adjusted Life Years)	Bahrain	Male	Age-standardized	Breast cancer	Number	1990	4.23926e-05	3.24777e-05	5.42575e-05
DALYs (Disability-Adjusted Life Years)	Bahrain	Male	Age-standardized	Breast cancer	Rate per 100.000	1990	4.23926	3.24777	5.42575
DALYs (Disability-Adjusted Life Years)	Bahrain	Male	Age-standardized	Prostate cancer	Number	1990	0.00165555	0.00118878	0.00259153
DALYs (Disability-Adjusted Life Years)	Bahrain	Male	Age-standardized	Prostate cancer	Rate per 100.000	1990	165.555	118.878	259.153
DALYs (Disability-Adjusted Life Years)	Bahrain	Male	Age-standardized	Colon and rectum cancer	Number	1990	0.00148666	0.00121939	0.00177753
DALYs (Disability-Adjusted Life Years)	Bahrain	Male	Age-standardized	Colon and rectum cancer	Rate per 100.000	1990	148.666	121.939	177.753
DALYs (Disability-Adjusted Life Years)	Bahrain	Male	Age-standardized	Lip and oral cavity cancer	Number	1990	0.000602161	0.00048039	0.000748767
DALYs (Disability-Adjusted Life Years)	Bahrain	Male	Age-standardized	Lip and oral cavity cancer	Rate per 100.000	1990	60.2161	48.039	74.8767
DALYs (Disability-Adjusted Life Years)	Bahrain	Male	Age-standardized	Nasopharynx cancer	Number	1990	0.000374767	0.000251503	0.000478511
DALYs (Disability-Adjusted Life Years)	Bahrain	Male	Age-standardized	Nasopharynx cancer	Rate per 100.000	1990	37.4767	25.1503	47.8511
DALYs (Disability-Adjusted Life Years)	Bahrain	Male	Age-standardized	Other pharynx cancer	Number	1990	0.000157666	0.000126008	0.000194814
DALYs (Disability-Adjusted Life Years)	Bahrain	Male	Age-standardized	Other pharynx cancer	Rate per 100.000	1990	15.7666	12.6008	19.4814
DALYs (Disability-Adjusted Life Years)	Bahrain	Male	Age-standardized	Gallbladder and biliary tract cancer	Number	1990	0.000269641	0.000215726	0.000329513
DALYs (Disability-Adjusted Life Years)	Bahrain	Male	Age-standardized	Gallbladder and biliary tract cancer	Rate per 100.000	1990	26.9641	21.5726	32.9513
DALYs (Disability-Adjusted Life Years)	Bahrain	Male	Age-standardized	Pancreatic cancer	Number	1990	0.00135007	0.00111275	0.00163008
DALYs (Disability-Adjusted Life Years)	Bahrain	Male	Age-standardized	Pancreatic cancer	Rate per 100.000	1990	135.007	111.275	163.008
DALYs (Disability-Adjusted Life Years)	Bahrain	Male	Age-standardized	Malignant skin melanoma	Number	1990	6.24868e-05	3.79981e-05	7.98484e-05
DALYs (Disability-Adjusted Life Years)	Bahrain	Male	Age-standardized	Malignant skin melanoma	Rate per 100.000	1990	6.24868	3.79981	7.98484
DALYs (Disability-Adjusted Life Years)	Bahrain	Male	Age-standardized	Non-melanoma skin cancer	Number	1990	0.000174445	0.000139958	0.000214103
DALYs (Disability-Adjusted Life Years)	Bahrain	Male	Age-standardized	Non-melanoma skin cancer	Rate per 100.000	1990	17.4445	13.9958	21.4103
DALYs (Disability-Adjusted Life Years)	Bahrain	Male	Age-standardized	Testicular cancer	Number	1990	6.52863e-05	5.20732e-05	8.05706e-05
DALYs (Disability-Adjusted Life Years)	Bahrain	Male	Age-standardized	Testicular cancer	Rate per 100.000	1990	6.52864	5.20732	8.05707
DALYs (Disability-Adjusted Life Years)	Bahrain	Male	Age-standardized	Kidney cancer	Number	1990	0.000684346	0.000541788	0.000841295
DALYs (Disability-Adjusted Life Years)	Bahrain	Male	Age-standardized	Kidney cancer	Rate per 100.000	1990	68.4346	54.1788	84.1295
DALYs (Disability-Adjusted Life Years)	Bahrain	Male	Age-standardized	Bladder cancer	Number	1990	0.00167747	0.00132927	0.00207811
DALYs (Disability-Adjusted Life Years)	Bahrain	Male	Age-standardized	Bladder cancer	Rate per 100.000	1990	167.747	132.927	207.811
DALYs (Disability-Adjusted Life Years)	Bahrain	Male	Age-standardized	Brain and nervous system cancer	Number	1990	0.000865868	0.000611358	0.00123221
DALYs (Disability-Adjusted Life Years)	Bahrain	Male	Age-standardized	Brain and nervous system cancer	Rate per 100.000	1990	86.5868	61.1358	123.221
DALYs (Disability-Adjusted Life Years)	Bahrain	Male	Age-standardized	Thyroid cancer	Number	1990	0.000102257	8.11771e-05	0.000131603
DALYs (Disability-Adjusted Life Years)	Bahrain	Male	Age-standardized	Thyroid cancer	Rate per 100.000	1990	10.2257	8.11771	13.1603
DALYs (Disability-Adjusted Life Years)	Bahrain	Male	Age-standardized	Mesothelioma	Number	1990	0.000198661	0.000155458	0.000244644
DALYs (Disability-Adjusted Life Years)	Bahrain	Male	Age-standardized	Mesothelioma	Rate per 100.000	1990	19.8661	15.5458	24.4644
DALYs (Disability-Adjusted Life Years)	Bahrain	Male	Age-standardized	Hodgkin lymphoma	Number	1990	0.000573883	0.000379275	0.000751907
DALYs (Disability-Adjusted Life Years)	Bahrain	Male	Age-standardized	Hodgkin lymphoma	Rate per 100.000	1990	57.3883	37.9275	75.1907
DALYs (Disability-Adjusted Life Years)	Bahrain	Male	Age-standardized	Non-Hodgkin lymphoma	Number	1990	0.00127787	0.000915193	0.00164327
DALYs (Disability-Adjusted Life Years)	Bahrain	Male	Age-standardized	Non-Hodgkin lymphoma	Rate per 100.000	1990	127.787	91.5193	164.327
DALYs (Disability-Adjusted Life Years)	Bahrain	Male	Age-standardized	Multiple myeloma	Number	1990	0.000498239	0.000399973	0.000613815
DALYs (Disability-Adjusted Life Years)	Bahrain	Male	Age-standardized	Multiple myeloma	Rate per 100.000	1990	49.8239	39.9973	61.3815
DALYs (Disability-Adjusted Life Years)	Bahrain	Male	Age-standardized	Leukemia	Number	1990	0.0021992	0.00182181	0.00264274
DALYs (Disability-Adjusted Life Years)	Bahrain	Male	Age-standardized	Leukemia	Rate per 100.000	1990	219.92	182.181	264.274
DALYs (Disability-Adjusted Life Years)	Bahrain	Male	Age-standardized	Other neoplasms	Number	1990	0.00147422	0.00104214	0.00184713
DALYs (Disability-Adjusted Life Years)	Bahrain	Male	Age-standardized	Other neoplasms	Rate per 100.000	1990	147.422	104.214	184.713
DALYs (Disability-Adjusted Life Years)	Bahrain	Male	Age-standardized	Non-melanoma skin cancer (squamous-cell carcinoma)	Number	1990	0.000174126	0.000139724	0.000213795
DALYs (Disability-Adjusted Life Years)	Bahrain	Male	Age-standardized	Non-melanoma skin cancer (squamous-cell carcinoma)	Rate per 100.000	1990	17.4126	13.9724	21.3795
DALYs (Disability-Adjusted Life Years)	Bahrain	Male	Age-standardized	Non-melanoma skin cancer (basal-cell carcinoma)	Number	1990	3.19392e-07	1.40885e-07	6.03992e-07
DALYs (Disability-Adjusted Life Years)	Bahrain	Male	Age-standardized	Non-melanoma skin cancer (basal-cell carcinoma)	Rate per 100.000	1990	0.0319392	0.0140885	0.0603992
DALYs (Disability-Adjusted Life Years)	Lebanon	Both	All Ages	Non-melanoma skin cancer (squamous-cell carcinoma)	Number	1990	154.567	119.996	198.989
DALYs (Disability-Adjusted Life Years)	Lebanon	Both	All Ages	Non-melanoma skin cancer (squamous-cell carcinoma)	Rate per 100.000	1990	5.65766	4.39225	7.28366
DALYs (Disability-Adjusted Life Years)	Lebanon	Both	All Ages	Non-melanoma skin cancer (basal-cell carcinoma)	Number	1990	0.983902	0.44198	1.89722
DALYs (Disability-Adjusted Life Years)	Lebanon	Both	All Ages	Non-melanoma skin cancer (basal-cell carcinoma)	Rate per 100.000	1990	0.036014	0.0161779	0.0694446
DALYs (Disability-Adjusted Life Years)	Lebanon	Both	Age-standardized	Neoplasms	Number	1990	0.0366447	0.0298446	0.0437957
DALYs (Disability-Adjusted Life Years)	Lebanon	Both	Age-standardized	Neoplasms	Rate per 100.000	1990	3664.47	2984.46	4379.57
DALYs (Disability-Adjusted Life Years)	Lebanon	Both	Age-standardized	Esophageal cancer	Number	1990	0.000477559	0.000341134	0.000619273
DALYs (Disability-Adjusted Life Years)	Lebanon	Both	Age-standardized	Esophageal cancer	Rate per 100.000	1990	47.7559	34.1134	61.9273
DALYs (Disability-Adjusted Life Years)	Lebanon	Both	Age-standardized	Stomach cancer	Number	1990	0.00223505	0.00180766	0.00274867
DALYs (Disability-Adjusted Life Years)	Lebanon	Both	Age-standardized	Stomach cancer	Rate per 100.000	1990	223.505	180.766	274.867
DALYs (Disability-Adjusted Life Years)	Lebanon	Both	Age-standardized	Liver cancer	Number	1990	0.00117405	0.00088481	0.00164813
DALYs (Disability-Adjusted Life Years)	Lebanon	Both	Age-standardized	Liver cancer	Rate per 100.000	1990	117.405	88.481	164.813
DALYs (Disability-Adjusted Life Years)	Lebanon	Both	Age-standardized	Larynx cancer	Number	1990	0.00106766	0.000825952	0.00138364
DALYs (Disability-Adjusted Life Years)	Lebanon	Both	Age-standardized	Larynx cancer	Rate per 100.000	1990	106.766	82.5952	138.364
DALYs (Disability-Adjusted Life Years)	Lebanon	Both	Age-standardized	Tracheal, bronchus, and lung cancer	Number	1990	0.00656767	0.00483159	0.00840761
DALYs (Disability-Adjusted Life Years)	Lebanon	Both	Age-standardized	Tracheal, bronchus, and lung cancer	Rate per 100.000	1990	656.767	483.159	840.761
DALYs (Disability-Adjusted Life Years)	Lebanon	Both	Age-standardized	Breast cancer	Number	1990	0.0029962	0.00220461	0.0040093
DALYs (Disability-Adjusted Life Years)	Lebanon	Both	Age-standardized	Breast cancer	Rate per 100.000	1990	299.62	220.461	400.93
DALYs (Disability-Adjusted Life Years)	Lebanon	Both	Age-standardized	Cervical cancer	Number	1990	0.000556828	0.000395232	0.00076486
DALYs (Disability-Adjusted Life Years)	Lebanon	Both	Age-standardized	Cervical cancer	Rate per 100.000	1990	55.6828	39.5232	76.486
DALYs (Disability-Adjusted Life Years)	Lebanon	Both	Age-standardized	Uterine cancer	Number	1990	0.000585083	0.000418406	0.000767689
DALYs (Disability-Adjusted Life Years)	Lebanon	Both	Age-standardized	Uterine cancer	Rate per 100.000	1990	58.5083	41.8406	76.7689
DALYs (Disability-Adjusted Life Years)	Lebanon	Both	Age-standardized	Prostate cancer	Number	1990	0.00151943	0.000638181	0.00250347
DALYs (Disability-Adjusted Life Years)	Lebanon	Both	Age-standardized	Prostate cancer	Rate per 100.000	1990	151.943	63.8181	250.347
DALYs (Disability-Adjusted Life Years)	Lebanon	Both	Age-standardized	Colon and rectum cancer	Number	1990	0.00360453	0.00271068	0.00454017
DALYs (Disability-Adjusted Life Years)	Lebanon	Both	Age-standardized	Colon and rectum cancer	Rate per 100.000	1990	360.453	271.068	454.017
DALYs (Disability-Adjusted Life Years)	Lebanon	Both	Age-standardized	Lip and oral cavity cancer	Number	1990	0.000333369	0.000251806	0.000430627
DALYs (Disability-Adjusted Life Years)	Lebanon	Both	Age-standardized	Lip and oral cavity cancer	Rate per 100.000	1990	33.3369	25.1806	43.0627
DALYs (Disability-Adjusted Life Years)	Lebanon	Both	Age-standardized	Nasopharynx cancer	Number	1990	9.75179e-05	7.43016e-05	0.000141991
DALYs (Disability-Adjusted Life Years)	Lebanon	Both	Age-standardized	Nasopharynx cancer	Rate per 100.000	1990	9.75179	7.43016	14.1991
DALYs (Disability-Adjusted Life Years)	Lebanon	Both	Age-standardized	Other pharynx cancer	Number	1990	0.000117755	9.10604e-05	0.000149045
DALYs (Disability-Adjusted Life Years)	Lebanon	Both	Age-standardized	Other pharynx cancer	Rate per 100.000	1990	11.7755	9.10604	14.9045
DALYs (Disability-Adjusted Life Years)	Lebanon	Both	Age-standardized	Gallbladder and biliary tract cancer	Number	1990	0.000492639	0.000372897	0.000621068
DALYs (Disability-Adjusted Life Years)	Lebanon	Both	Age-standardized	Gallbladder and biliary tract cancer	Rate per 100.000	1990	49.2639	37.2897	62.1068
DALYs (Disability-Adjusted Life Years)	Lebanon	Both	Age-standardized	Pancreatic cancer	Number	1990	0.000951457	0.000757514	0.00118184
DALYs (Disability-Adjusted Life Years)	Lebanon	Both	Age-standardized	Pancreatic cancer	Rate per 100.000	1990	95.1457	75.7514	118.184
DALYs (Disability-Adjusted Life Years)	Lebanon	Both	Age-standardized	Malignant skin melanoma	Number	1990	0.000118816	8.3202e-05	0.000161689
DALYs (Disability-Adjusted Life Years)	Lebanon	Both	Age-standardized	Malignant skin melanoma	Rate per 100.000	1990	11.8816	8.3202	16.1689
DALYs (Disability-Adjusted Life Years)	Lebanon	Both	Age-standardized	Non-melanoma skin cancer	Number	1990	8.44981e-05	6.55846e-05	0.000107695
DALYs (Disability-Adjusted Life Years)	Lebanon	Both	Age-standardized	Non-melanoma skin cancer	Rate per 100.000	1990	8.44981	6.55846	10.7695
DALYs (Disability-Adjusted Life Years)	Lebanon	Both	Age-standardized	Ovarian cancer	Number	1990	0.000847186	0.000616579	0.00112784
DALYs (Disability-Adjusted Life Years)	Lebanon	Both	Age-standardized	Ovarian cancer	Rate per 100.000	1990	84.7186	61.6579	112.784
DALYs (Disability-Adjusted Life Years)	Lebanon	Both	Age-standardized	Testicular cancer	Number	1990	0.000208021	0.000112638	0.00032326
DALYs (Disability-Adjusted Life Years)	Lebanon	Both	Age-standardized	Testicular cancer	Rate per 100.000	1990	20.8021	11.2638	32.326
DALYs (Disability-Adjusted Life Years)	Lebanon	Both	Age-standardized	Kidney cancer	Number	1990	0.000709098	0.000529194	0.000905755
DALYs (Disability-Adjusted Life Years)	Lebanon	Both	Age-standardized	Kidney cancer	Rate per 100.000	1990	70.9098	52.9194	90.5755
DALYs (Disability-Adjusted Life Years)	Lebanon	Both	Age-standardized	Bladder cancer	Number	1990	0.0023028	0.00167232	0.00302851
DALYs (Disability-Adjusted Life Years)	Lebanon	Both	Age-standardized	Bladder cancer	Rate per 100.000	1990	230.28	167.232	302.851
DALYs (Disability-Adjusted Life Years)	Lebanon	Both	Age-standardized	Brain and nervous system cancer	Number	1990	0.00186506	0.00133662	0.00267239
DALYs (Disability-Adjusted Life Years)	Lebanon	Both	Age-standardized	Brain and nervous system cancer	Rate per 100.000	1990	186.506	133.662	267.239
DALYs (Disability-Adjusted Life Years)	Lebanon	Both	Age-standardized	Thyroid cancer	Number	1990	0.000150101	9.80782e-05	0.000199002
DALYs (Disability-Adjusted Life Years)	Lebanon	Both	Age-standardized	Thyroid cancer	Rate per 100.000	1990	15.0101	9.80782	19.9002
DALYs (Disability-Adjusted Life Years)	Lebanon	Both	Age-standardized	Mesothelioma	Number	1990	0.000152694	0.000118582	0.000203417
DALYs (Disability-Adjusted Life Years)	Lebanon	Both	Age-standardized	Mesothelioma	Rate per 100.000	1990	15.2694	11.8582	20.3417
DALYs (Disability-Adjusted Life Years)	Lebanon	Both	Age-standardized	Hodgkin lymphoma	Number	1990	0.00066979	0.000464254	0.000965043
DALYs (Disability-Adjusted Life Years)	Lebanon	Both	Age-standardized	Hodgkin lymphoma	Rate per 100.000	1990	66.979	46.4254	96.5043
DALYs (Disability-Adjusted Life Years)	Lebanon	Both	Age-standardized	Non-Hodgkin lymphoma	Number	1990	0.00137479	0.000936904	0.00234765
DALYs (Disability-Adjusted Life Years)	Lebanon	Both	Age-standardized	Non-Hodgkin lymphoma	Rate per 100.000	1990	137.479	93.6904	234.765
DALYs (Disability-Adjusted Life Years)	Lebanon	Both	Age-standardized	Multiple myeloma	Number	1990	0.000723318	0.000548462	0.000971628
DALYs (Disability-Adjusted Life Years)	Lebanon	Both	Age-standardized	Multiple myeloma	Rate per 100.000	1990	72.3318	54.8462	97.1628
DALYs (Disability-Adjusted Life Years)	Lebanon	Both	Age-standardized	Leukemia	Number	1990	0.00226781	0.00186289	0.00278405
DALYs (Disability-Adjusted Life Years)	Lebanon	Both	Age-standardized	Leukemia	Rate per 100.000	1990	226.781	186.289	278.405
DALYs (Disability-Adjusted Life Years)	Lebanon	Both	Age-standardized	Other neoplasms	Number	1990	0.00239395	0.00186437	0.00309535
DALYs (Disability-Adjusted Life Years)	Lebanon	Both	Age-standardized	Other neoplasms	Rate per 100.000	1990	239.395	186.437	309.535
DALYs (Disability-Adjusted Life Years)	Lebanon	Both	Age-standardized	Non-melanoma skin cancer (squamous-cell carcinoma)	Number	1990	8.39813e-05	6.51549e-05	0.000107096
DALYs (Disability-Adjusted Life Years)	Lebanon	Both	Age-standardized	Non-melanoma skin cancer (squamous-cell carcinoma)	Rate per 100.000	1990	8.39812	6.51549	10.7096
DALYs (Disability-Adjusted Life Years)	Lebanon	Both	Age-standardized	Non-melanoma skin cancer (basal-cell carcinoma)	Number	1990	5.16866e-07	2.31362e-07	9.93579e-07
DALYs (Disability-Adjusted Life Years)	Lebanon	Both	Age-standardized	Non-melanoma skin cancer (basal-cell carcinoma)	Rate per 100.000	1990	0.0516866	0.0231362	0.0993579
DALYs (Disability-Adjusted Life Years)	Tunisia	Both	All Ages	Neoplasms	Number	1990	164855	145013	179878
DALYs (Disability-Adjusted Life Years)	Tunisia	Both	All Ages	Neoplasms	Rate per 100.000	1990	2002.12	1761.16	2184.58
DALYs (Disability-Adjusted Life Years)	Tunisia	Both	All Ages	Esophageal cancer	Number	1990	1481.07	1261.16	1716.01
DALYs (Disability-Adjusted Life Years)	Tunisia	Both	All Ages	Esophageal cancer	Rate per 100.000	1990	17.9873	15.3165	20.8406
DALYs (Disability-Adjusted Life Years)	Tunisia	Both	All Ages	Stomach cancer	Number	1990	9793.66	8608.27	11071
DALYs (Disability-Adjusted Life Years)	Tunisia	Both	All Ages	Stomach cancer	Rate per 100.000	1990	118.942	104.546	134.455
DALYs (Disability-Adjusted Life Years)	Tunisia	Both	All Ages	Liver cancer	Number	1990	8240.18	4343.87	10210
DALYs (Disability-Adjusted Life Years)	Tunisia	Both	All Ages	Liver cancer	Rate per 100.000	1990	100.075	52.7554	123.998
DALYs (Disability-Adjusted Life Years)	Tunisia	Both	All Ages	Larynx cancer	Number	1990	1689.45	1389.04	2037.41
DALYs (Disability-Adjusted Life Years)	Tunisia	Both	All Ages	Larynx cancer	Rate per 100.000	1990	20.518	16.8696	24.7439
DALYs (Disability-Adjusted Life Years)	Tunisia	Both	All Ages	Tracheal, bronchus, and lung cancer	Number	1990	33858.5	28704.4	40638.3
DALYs (Disability-Adjusted Life Years)	Tunisia	Both	All Ages	Tracheal, bronchus, and lung cancer	Rate per 100.000	1990	411.204	348.609	493.543
DALYs (Disability-Adjusted Life Years)	Tunisia	Both	All Ages	Breast cancer	Number	1990	13989.3	11156.2	18887.7
DALYs (Disability-Adjusted Life Years)	Tunisia	Both	All Ages	Breast cancer	Rate per 100.000	1990	169.897	135.49	229.388
DALYs (Disability-Adjusted Life Years)	Tunisia	Both	All Ages	Cervical cancer	Number	1990	3334.68	2640.47	4033.64
DALYs (Disability-Adjusted Life Years)	Tunisia	Both	All Ages	Cervical cancer	Rate per 100.000	1990	40.499	32.068	48.9878
DALYs (Disability-Adjusted Life Years)	Tunisia	Both	All Ages	Uterine cancer	Number	1990	2581.07	2026.83	3087.52
DALYs (Disability-Adjusted Life Years)	Tunisia	Both	All Ages	Uterine cancer	Rate per 100.000	1990	31.3466	24.6154	37.4972
DALYs (Disability-Adjusted Life Years)	Tunisia	Both	All Ages	Prostate cancer	Number	1990	4481.97	2645.25	5791.69
DALYs (Disability-Adjusted Life Years)	Tunisia	Both	All Ages	Prostate cancer	Rate per 100.000	1990	54.4326	32.126	70.3389
DALYs (Disability-Adjusted Life Years)	Tunisia	Both	All Ages	Colon and rectum cancer	Number	1990	10730.3	9142.65	12713.5
DALYs (Disability-Adjusted Life Years)	Tunisia	Both	All Ages	Colon and rectum cancer	Rate per 100.000	1990	130.318	111.036	154.403
DALYs (Disability-Adjusted Life Years)	Tunisia	Both	All Ages	Lip and oral cavity cancer	Number	1990	1105.32	964.821	1264.23
DALYs (Disability-Adjusted Life Years)	Tunisia	Both	All Ages	Lip and oral cavity cancer	Rate per 100.000	1990	13.4239	11.7176	15.3538
DALYs (Disability-Adjusted Life Years)	Tunisia	Both	All Ages	Nasopharynx cancer	Number	1990	3629.6	2807.36	4359.82
DALYs (Disability-Adjusted Life Years)	Tunisia	Both	All Ages	Nasopharynx cancer	Rate per 100.000	1990	44.0808	34.0949	52.9491
DALYs (Disability-Adjusted Life Years)	Tunisia	Both	All Ages	Other pharynx cancer	Number	1990	509.046	429.156	585.657
DALYs (Disability-Adjusted Life Years)	Tunisia	Both	All Ages	Other pharynx cancer	Rate per 100.000	1990	6.18225	5.21201	7.11268
DALYs (Disability-Adjusted Life Years)	Tunisia	Both	All Ages	Gallbladder and biliary tract cancer	Number	1990	2588.02	2136.99	3022.21
DALYs (Disability-Adjusted Life Years)	Tunisia	Both	All Ages	Gallbladder and biliary tract cancer	Rate per 100.000	1990	31.431	25.9533	36.7041
DALYs (Disability-Adjusted Life Years)	Tunisia	Both	All Ages	Pancreatic cancer	Number	1990	5037.9	4479.73	5640.61
DALYs (Disability-Adjusted Life Years)	Tunisia	Both	All Ages	Pancreatic cancer	Rate per 100.000	1990	61.1843	54.4054	68.5041
DALYs (Disability-Adjusted Life Years)	Tunisia	Both	All Ages	Malignant skin melanoma	Number	1990	288.7	223.615	356.17
DALYs (Disability-Adjusted Life Years)	Tunisia	Both	All Ages	Malignant skin melanoma	Rate per 100.000	1990	3.5062	2.71575	4.32561
DALYs (Disability-Adjusted Life Years)	Tunisia	Both	All Ages	Non-melanoma skin cancer	Number	1990	504.39	434.072	584.047
DALYs (Disability-Adjusted Life Years)	Tunisia	Both	All Ages	Non-melanoma skin cancer	Rate per 100.000	1990	6.12571	5.27171	7.09313
DALYs (Disability-Adjusted Life Years)	Tunisia	Both	All Ages	Ovarian cancer	Number	1990	2051.36	1750.99	2391.93
DALYs (Disability-Adjusted Life Years)	Tunisia	Both	All Ages	Ovarian cancer	Rate per 100.000	1990	24.9133	21.2654	29.0495
DALYs (Disability-Adjusted Life Years)	Tunisia	Both	All Ages	Testicular cancer	Number	1990	130.797	101.497	174.282
DALYs (Disability-Adjusted Life Years)	Tunisia	Both	All Ages	Testicular cancer	Rate per 100.000	1990	1.5885	1.23266	2.11661
DALYs (Disability-Adjusted Life Years)	Tunisia	Both	All Ages	Kidney cancer	Number	1990	2464.64	2044.01	2964.46
DALYs (Disability-Adjusted Life Years)	Tunisia	Both	All Ages	Kidney cancer	Rate per 100.000	1990	29.9326	24.824	36.0027
DALYs (Disability-Adjusted Life Years)	Tunisia	Both	All Ages	Bladder cancer	Number	1990	3459.69	2864.53	4117.28
DALYs (Disability-Adjusted Life Years)	Tunisia	Both	All Ages	Bladder cancer	Rate per 100.000	1990	42.0172	34.7891	50.0035
DALYs (Disability-Adjusted Life Years)	Tunisia	Both	All Ages	Brain and nervous system cancer	Number	1990	8642.58	6448.26	11972.6
DALYs (Disability-Adjusted Life Years)	Tunisia	Both	All Ages	Brain and nervous system cancer	Rate per 100.000	1990	104.962	78.3127	145.405
DALYs (Disability-Adjusted Life Years)	Tunisia	Both	All Ages	Thyroid cancer	Number	1990	666.986	436.808	831.622
DALYs (Disability-Adjusted Life Years)	Tunisia	Both	All Ages	Thyroid cancer	Rate per 100.000	1990	8.1004	5.30494	10.0999
DALYs (Disability-Adjusted Life Years)	Tunisia	Both	All Ages	Mesothelioma	Number	1990	764.526	604.12	939.009
DALYs (Disability-Adjusted Life Years)	Tunisia	Both	All Ages	Mesothelioma	Rate per 100.000	1990	9.28501	7.33691	11.4041
DALYs (Disability-Adjusted Life Years)	Tunisia	Both	All Ages	Hodgkin lymphoma	Number	1990	1348.32	1081.57	1896.23
DALYs (Disability-Adjusted Life Years)	Tunisia	Both	All Ages	Hodgkin lymphoma	Rate per 100.000	1990	16.375	13.1355	23.0293
DALYs (Disability-Adjusted Life Years)	Tunisia	Both	All Ages	Non-Hodgkin lymphoma	Number	1990	5735.44	4464.13	8254.59
DALYs (Disability-Adjusted Life Years)	Tunisia	Both	All Ages	Non-Hodgkin lymphoma	Rate per 100.000	1990	69.6557	54.2159	100.25
DALYs (Disability-Adjusted Life Years)	Tunisia	Both	All Ages	Multiple myeloma	Number	1990	1421.48	1204.78	1680.47
DALYs (Disability-Adjusted Life Years)	Tunisia	Both	All Ages	Multiple myeloma	Rate per 100.000	1990	17.2636	14.6318	20.409
DALYs (Disability-Adjusted Life Years)	Tunisia	Both	All Ages	Leukemia	Number	1990	18045.9	14789.8	22077.5
DALYs (Disability-Adjusted Life Years)	Tunisia	Both	All Ages	Leukemia	Rate per 100.000	1990	219.164	179.619	268.127
DALYs (Disability-Adjusted Life Years)	Tunisia	Both	All Ages	Other neoplasms	Number	1990	16279.7	11690.1	19192.1
DALYs (Disability-Adjusted Life Years)	Tunisia	Both	All Ages	Other neoplasms	Rate per 100.000	1990	197.713	141.974	233.084
DALYs (Disability-Adjusted Life Years)	Tunisia	Both	All Ages	Non-melanoma skin cancer (squamous-cell carcinoma)	Number	1990	502.257	432.132	581.794
DALYs (Disability-Adjusted Life Years)	Tunisia	Both	All Ages	Non-melanoma skin cancer (squamous-cell carcinoma)	Rate per 100.000	1990	6.09981	5.24815	7.06577
DALYs (Disability-Adjusted Life Years)	Tunisia	Both	All Ages	Non-melanoma skin cancer (basal-cell carcinoma)	Number	1990	2.13276	0.991082	4.01238
DALYs (Disability-Adjusted Life Years)	Tunisia	Both	All Ages	Non-melanoma skin cancer (basal-cell carcinoma)	Rate per 100.000	1990	0.0259019	0.0120365	0.0487295
DALYs (Disability-Adjusted Life Years)	Tunisia	Both	Age-standardized	Neoplasms	Number	1990	0.0296878	0.0260011	0.032495
DALYs (Disability-Adjusted Life Years)	Tunisia	Both	Age-standardized	Neoplasms	Rate per 100.000	1990	2968.78	2600.11	3249.5
DALYs (Disability-Adjusted Life Years)	Tunisia	Both	Age-standardized	Esophageal cancer	Number	1990	0.000289408	0.000245633	0.000336644
DALYs (Disability-Adjusted Life Years)	Tunisia	Both	Age-standardized	Esophageal cancer	Rate per 100.000	1990	28.9408	24.5633	33.6644
DALYs (Disability-Adjusted Life Years)	Tunisia	Both	Age-standardized	Stomach cancer	Number	1990	0.00191703	0.00169543	0.00215714
DALYs (Disability-Adjusted Life Years)	Tunisia	Both	Age-standardized	Stomach cancer	Rate per 100.000	1990	191.703	169.543	215.714
DALYs (Disability-Adjusted Life Years)	Tunisia	Both	Age-standardized	Liver cancer	Number	1990	0.00159622	0.00085654	0.0019566
DALYs (Disability-Adjusted Life Years)	Tunisia	Both	Age-standardized	Liver cancer	Rate per 100.000	1990	159.622	85.654	195.66
DALYs (Disability-Adjusted Life Years)	Tunisia	Both	Age-standardized	Larynx cancer	Number	1990	0.000358605	0.000294603	0.000433141
DALYs (Disability-Adjusted Life Years)	Tunisia	Both	Age-standardized	Larynx cancer	Rate per 100.000	1990	35.8605	29.4603	43.3141
DALYs (Disability-Adjusted Life Years)	Tunisia	Both	Age-standardized	Tracheal, bronchus, and lung cancer	Number	1990	0.00677294	0.00575503	0.008133
DALYs (Disability-Adjusted Life Years)	Tunisia	Both	Age-standardized	Tracheal, bronchus, and lung cancer	Rate per 100.000	1990	677.294	575.503	813.3
DALYs (Disability-Adjusted Life Years)	Tunisia	Both	Age-standardized	Breast cancer	Number	1990	0.0025663	0.00206728	0.00342522
DALYs (Disability-Adjusted Life Years)	Tunisia	Both	Age-standardized	Breast cancer	Rate per 100.000	1990	256.63	206.728	342.522
DALYs (Disability-Adjusted Life Years)	Tunisia	Both	Age-standardized	Cervical cancer	Number	1990	0.000603063	0.000480923	0.000728555
DALYs (Disability-Adjusted Life Years)	Tunisia	Both	Age-standardized	Cervical cancer	Rate per 100.000	1990	60.3063	48.0923	72.8555
DALYs (Disability-Adjusted Life Years)	Tunisia	Both	Age-standardized	Uterine cancer	Number	1990	0.000502128	0.00039391	0.000593167
DALYs (Disability-Adjusted Life Years)	Tunisia	Both	Age-standardized	Uterine cancer	Rate per 100.000	1990	50.2128	39.391	59.3167
DALYs (Disability-Adjusted Life Years)	Tunisia	Both	Age-standardized	Prostate cancer	Number	1990	0.00112403	0.000661695	0.00146213
DALYs (Disability-Adjusted Life Years)	Tunisia	Both	Age-standardized	Prostate cancer	Rate per 100.000	1990	112.403	66.1695	146.213
DALYs (Disability-Adjusted Life Years)	Tunisia	Both	Age-standardized	Colon and rectum cancer	Number	1990	0.00215744	0.00183956	0.00254867
DALYs (Disability-Adjusted Life Years)	Tunisia	Both	Age-standardized	Colon and rectum cancer	Rate per 100.000	1990	215.744	183.956	254.867
DALYs (Disability-Adjusted Life Years)	Tunisia	Both	Age-standardized	Lip and oral cavity cancer	Number	1990	0.000212394	0.000184488	0.0002423
DALYs (Disability-Adjusted Life Years)	Tunisia	Both	Age-standardized	Lip and oral cavity cancer	Rate per 100.000	1990	21.2394	18.4488	24.23
DALYs (Disability-Adjusted Life Years)	Tunisia	Both	Age-standardized	Nasopharynx cancer	Number	1990	0.000661144	0.000502491	0.00078955
DALYs (Disability-Adjusted Life Years)	Tunisia	Both	Age-standardized	Nasopharynx cancer	Rate per 100.000	1990	66.1144	50.2491	78.955
DALYs (Disability-Adjusted Life Years)	Tunisia	Both	Age-standardized	Other pharynx cancer	Number	1990	9.7091e-05	8.20679e-05	0.000111791
DALYs (Disability-Adjusted Life Years)	Tunisia	Both	Age-standardized	Other pharynx cancer	Rate per 100.000	1990	9.7091	8.20679	11.1791
DALYs (Disability-Adjusted Life Years)	Tunisia	Both	Age-standardized	Gallbladder and biliary tract cancer	Number	1990	0.000524296	0.000433632	0.000609311
DALYs (Disability-Adjusted Life Years)	Tunisia	Both	Age-standardized	Gallbladder and biliary tract cancer	Rate per 100.000	1990	52.4296	43.3632	60.9311
DALYs (Disability-Adjusted Life Years)	Tunisia	Both	Age-standardized	Pancreatic cancer	Number	1990	0.00103455	0.000921396	0.00115444
DALYs (Disability-Adjusted Life Years)	Tunisia	Both	Age-standardized	Pancreatic cancer	Rate per 100.000	1990	103.455	92.1396	115.444
DALYs (Disability-Adjusted Life Years)	Tunisia	Both	Age-standardized	Malignant skin melanoma	Number	1990	5.04988e-05	3.99865e-05	6.21834e-05
DALYs (Disability-Adjusted Life Years)	Tunisia	Both	Age-standardized	Malignant skin melanoma	Rate per 100.000	1990	5.04988	3.99865	6.21834
DALYs (Disability-Adjusted Life Years)	Tunisia	Both	Age-standardized	Non-melanoma skin cancer	Number	1990	0.000100119	8.57987e-05	0.000116777
DALYs (Disability-Adjusted Life Years)	Tunisia	Both	Age-standardized	Non-melanoma skin cancer	Rate per 100.000	1990	10.0119	8.57987	11.6777
DALYs (Disability-Adjusted Life Years)	Tunisia	Both	Age-standardized	Ovarian cancer	Number	1990	0.000385337	0.000327409	0.000448641
DALYs (Disability-Adjusted Life Years)	Tunisia	Both	Age-standardized	Ovarian cancer	Rate per 100.000	1990	38.5337	32.7409	44.8641
DALYs (Disability-Adjusted Life Years)	Tunisia	Both	Age-standardized	Testicular cancer	Number	1990	1.86388e-05	1.4513e-05	2.46278e-05
DALYs (Disability-Adjusted Life Years)	Tunisia	Both	Age-standardized	Testicular cancer	Rate per 100.000	1990	1.86388	1.4513	2.46278
DALYs (Disability-Adjusted Life Years)	Tunisia	Both	Age-standardized	Kidney cancer	Number	1990	0.000403242	0.000339553	0.000481649
DALYs (Disability-Adjusted Life Years)	Tunisia	Both	Age-standardized	Kidney cancer	Rate per 100.000	1990	40.3242	33.9553	48.1649
DALYs (Disability-Adjusted Life Years)	Tunisia	Both	Age-standardized	Bladder cancer	Number	1990	0.00078684	0.000652992	0.000932193
DALYs (Disability-Adjusted Life Years)	Tunisia	Both	Age-standardized	Bladder cancer	Rate per 100.000	1990	78.684	65.2992	93.2193
DALYs (Disability-Adjusted Life Years)	Tunisia	Both	Age-standardized	Brain and nervous system cancer	Number	1990	0.00120589	0.000922339	0.00157791
DALYs (Disability-Adjusted Life Years)	Tunisia	Both	Age-standardized	Brain and nervous system cancer	Rate per 100.000	1990	120.589	92.2339	157.791
DALYs (Disability-Adjusted Life Years)	Tunisia	Both	Age-standardized	Thyroid cancer	Number	1990	0.000130738	8.64184e-05	0.000162858
DALYs (Disability-Adjusted Life Years)	Tunisia	Both	Age-standardized	Thyroid cancer	Rate per 100.000	1990	13.0738	8.64184	16.2858
DALYs (Disability-Adjusted Life Years)	Tunisia	Both	Age-standardized	Mesothelioma	Number	1990	0.00013623	0.000108662	0.000168833
DALYs (Disability-Adjusted Life Years)	Tunisia	Both	Age-standardized	Mesothelioma	Rate per 100.000	1990	13.623	10.8662	16.8833
DALYs (Disability-Adjusted Life Years)	Tunisia	Both	Age-standardized	Hodgkin lymphoma	Number	1990	0.000187821	0.000152551	0.000269808
DALYs (Disability-Adjusted Life Years)	Tunisia	Both	Age-standardized	Hodgkin lymphoma	Rate per 100.000	1990	18.7821	15.2551	26.9808
DALYs (Disability-Adjusted Life Years)	Tunisia	Both	Age-standardized	Non-Hodgkin lymphoma	Number	1990	0.000851092	0.000681092	0.0011912
DALYs (Disability-Adjusted Life Years)	Tunisia	Both	Age-standardized	Non-Hodgkin lymphoma	Rate per 100.000	1990	85.1092	68.1092	119.12
DALYs (Disability-Adjusted Life Years)	Tunisia	Both	Age-standardized	Multiple myeloma	Number	1990	0.000288164	0.000242918	0.000342164
DALYs (Disability-Adjusted Life Years)	Tunisia	Both	Age-standardized	Multiple myeloma	Rate per 100.000	1990	28.8164	24.2918	34.2164
DALYs (Disability-Adjusted Life Years)	Tunisia	Both	Age-standardized	Leukemia	Number	1990	0.00241124	0.00203187	0.00280128
DALYs (Disability-Adjusted Life Years)	Tunisia	Both	Age-standardized	Leukemia	Rate per 100.000	1990	241.124	203.187	280.128
DALYs (Disability-Adjusted Life Years)	Tunisia	Both	Age-standardized	Other neoplasms	Number	1990	0.00231531	0.00166355	0.00272189
DALYs (Disability-Adjusted Life Years)	Tunisia	Both	Age-standardized	Other neoplasms	Rate per 100.000	1990	231.531	166.355	272.189
DALYs (Disability-Adjusted Life Years)	Bahrain	Female	All Ages	Neoplasms	Number	1990	3328.15	2820.5	3970.55
DALYs (Disability-Adjusted Life Years)	Bahrain	Female	All Ages	Neoplasms	Rate per 100.000	1990	1570.97	1331.35	1874.2
DALYs (Disability-Adjusted Life Years)	Bahrain	Female	All Ages	Esophageal cancer	Number	1990	55.2643	42.1982	69.5037
DALYs (Disability-Adjusted Life Years)	Bahrain	Female	All Ages	Esophageal cancer	Rate per 100.000	1990	26.0861	19.9186	32.8075
DALYs (Disability-Adjusted Life Years)	Bahrain	Female	All Ages	Stomach cancer	Number	1990	204.67	162.06	248.542
DALYs (Disability-Adjusted Life Years)	Bahrain	Female	All Ages	Stomach cancer	Rate per 100.000	1990	96.6095	76.4961	117.318
DALYs (Disability-Adjusted Life Years)	Bahrain	Female	All Ages	Liver cancer	Number	1990	101.307	71.896	150.61
DALYs (Disability-Adjusted Life Years)	Bahrain	Female	All Ages	Liver cancer	Rate per 100.000	1990	47.8194	33.9367	71.0918
DALYs (Disability-Adjusted Life Years)	Bahrain	Female	All Ages	Larynx cancer	Number	1990	14.2532	10.806	18.3576
DALYs (Disability-Adjusted Life Years)	Bahrain	Female	All Ages	Larynx cancer	Rate per 100.000	1990	6.72784	5.10072	8.66523
DALYs (Disability-Adjusted Life Years)	Bahrain	Female	All Ages	Tracheal, bronchus, and lung cancer	Number	1990	336.191	264.386	417.283
DALYs (Disability-Adjusted Life Years)	Bahrain	Female	All Ages	Tracheal, bronchus, and lung cancer	Rate per 100.000	1990	158.69	124.797	196.968
DALYs (Disability-Adjusted Life Years)	Bahrain	Female	All Ages	Breast cancer	Number	1990	901.454	676.859	1221.59
DALYs (Disability-Adjusted Life Years)	Bahrain	Female	All Ages	Breast cancer	Rate per 100.000	1990	425.509	319.494	576.623
DALYs (Disability-Adjusted Life Years)	Bahrain	Female	All Ages	Cervical cancer	Number	1990	139.554	105.217	179.559
DALYs (Disability-Adjusted Life Years)	Bahrain	Female	All Ages	Cervical cancer	Rate per 100.000	1990	65.8731	49.665	84.7563
DALYs (Disability-Adjusted Life Years)	Bahrain	Female	All Ages	Uterine cancer	Number	1990	73.959	57	94.7756
DALYs (Disability-Adjusted Life Years)	Bahrain	Female	All Ages	Uterine cancer	Rate per 100.000	1990	34.9105	26.9054	44.7364
DALYs (Disability-Adjusted Life Years)	Bahrain	Female	All Ages	Colon and rectum cancer	Number	1990	169.396	136.714	208.092
DALYs (Disability-Adjusted Life Years)	Bahrain	Female	All Ages	Colon and rectum cancer	Rate per 100.000	1990	79.9591	64.5326	98.2248
DALYs (Disability-Adjusted Life Years)	Bahrain	Female	All Ages	Lip and oral cavity cancer	Number	1990	29.4735	23.7368	36.3616
DALYs (Disability-Adjusted Life Years)	Bahrain	Female	All Ages	Lip and oral cavity cancer	Rate per 100.000	1990	13.9122	11.2044	17.1636
DALYs (Disability-Adjusted Life Years)	Bahrain	Female	All Ages	Nasopharynx cancer	Number	1990	17.7096	13.4645	23.6103
DALYs (Disability-Adjusted Life Years)	Bahrain	Female	All Ages	Nasopharynx cancer	Rate per 100.000	1990	8.35935	6.35556	11.1447
DALYs (Disability-Adjusted Life Years)	Bahrain	Female	All Ages	Other pharynx cancer	Number	1990	20.936	15.944	27.5987
DALYs (Disability-Adjusted Life Years)	Bahrain	Female	All Ages	Other pharynx cancer	Rate per 100.000	1990	9.88232	7.52595	13.0273
DALYs (Disability-Adjusted Life Years)	Bahrain	Female	All Ages	Gallbladder and biliary tract cancer	Number	1990	33.5201	26.1855	41.7184
DALYs (Disability-Adjusted Life Years)	Bahrain	Female	All Ages	Gallbladder and biliary tract cancer	Rate per 100.000	1990	15.8223	12.3602	19.6921
DALYs (Disability-Adjusted Life Years)	Bahrain	Female	All Ages	Pancreatic cancer	Number	1990	93.1699	76.402	113.66
DALYs (Disability-Adjusted Life Years)	Bahrain	Female	All Ages	Pancreatic cancer	Rate per 100.000	1990	43.9785	36.0636	53.6505
DALYs (Disability-Adjusted Life Years)	Bahrain	Female	All Ages	Malignant skin melanoma	Number	1990	7.40053	5.88551	9.40745
DALYs (Disability-Adjusted Life Years)	Bahrain	Female	All Ages	Malignant skin melanoma	Rate per 100.000	1990	3.49323	2.77811	4.44055
DALYs (Disability-Adjusted Life Years)	Bahrain	Female	All Ages	Non-melanoma skin cancer	Number	1990	6.99823	5.28386	9.02977
DALYs (Disability-Adjusted Life Years)	Bahrain	Female	All Ages	Non-melanoma skin cancer	Rate per 100.000	1990	3.30334	2.49411	4.26227
DALYs (Disability-Adjusted Life Years)	Bahrain	Female	All Ages	Ovarian cancer	Number	1990	146.913	117.996	182.679
DALYs (Disability-Adjusted Life Years)	Bahrain	Female	All Ages	Ovarian cancer	Rate per 100.000	1990	69.3467	55.6971	86.2288
DALYs (Disability-Adjusted Life Years)	Bahrain	Female	All Ages	Kidney cancer	Number	1990	52.3777	41.5995	65.258
DALYs (Disability-Adjusted Life Years)	Bahrain	Female	All Ages	Kidney cancer	Rate per 100.000	1990	24.7236	19.636	30.8034
DALYs (Disability-Adjusted Life Years)	Bahrain	Female	All Ages	Bladder cancer	Number	1990	51.3126	41.8838	62.0314
DALYs (Disability-Adjusted Life Years)	Bahrain	Female	All Ages	Bladder cancer	Rate per 100.000	1990	24.2208	19.7702	29.2803
DALYs (Disability-Adjusted Life Years)	Bahrain	Female	All Ages	Brain and nervous system cancer	Number	1990	96.2678	69.5733	123.736
DALYs (Disability-Adjusted Life Years)	Bahrain	Female	All Ages	Brain and nervous system cancer	Rate per 100.000	1990	45.4408	32.8403	58.4063
DALYs (Disability-Adjusted Life Years)	Bahrain	Female	All Ages	Thyroid cancer	Number	1990	45.3915	33.1133	65.1388
DALYs (Disability-Adjusted Life Years)	Bahrain	Female	All Ages	Thyroid cancer	Rate per 100.000	1990	21.4259	15.6303	30.7471
DALYs (Disability-Adjusted Life Years)	Bahrain	Female	All Ages	Mesothelioma	Number	1990	6.98513	5.20255	9.28214
DALYs (Disability-Adjusted Life Years)	Bahrain	Female	All Ages	Mesothelioma	Rate per 100.000	1990	3.29715	2.45573	4.3814
DALYs (Disability-Adjusted Life Years)	Bahrain	Female	All Ages	Hodgkin lymphoma	Number	1990	73.7751	40.5216	115.133
DALYs (Disability-Adjusted Life Years)	Bahrain	Female	All Ages	Hodgkin lymphoma	Rate per 100.000	1990	34.8237	19.1272	54.3457
DALYs (Disability-Adjusted Life Years)	Bahrain	Female	All Ages	Non-Hodgkin lymphoma	Number	1990	149.913	95.6747	211.164
DALYs (Disability-Adjusted Life Years)	Bahrain	Female	All Ages	Non-Hodgkin lymphoma	Rate per 100.000	1990	70.7628	45.1608	99.6745
DALYs (Disability-Adjusted Life Years)	Bahrain	Female	All Ages	Multiple myeloma	Number	1990	39.8331	31.4267	51.1595
DALYs (Disability-Adjusted Life Years)	Bahrain	Female	All Ages	Multiple myeloma	Rate per 100.000	1990	18.8022	14.8342	24.1486
DALYs (Disability-Adjusted Life Years)	Bahrain	Female	All Ages	Leukemia	Number	1990	257.895	204.496	323.231
DALYs (Disability-Adjusted Life Years)	Bahrain	Female	All Ages	Leukemia	Rate per 100.000	1990	121.733	96.5273	152.573
DALYs (Disability-Adjusted Life Years)	Bahrain	Female	All Ages	Other neoplasms	Number	1990	202.223	152.489	257.005
DALYs (Disability-Adjusted Life Years)	Bahrain	Female	All Ages	Other neoplasms	Rate per 100.000	1990	95.4542	71.9787	121.313
DALYs (Disability-Adjusted Life Years)	Bahrain	Female	All Ages	Non-melanoma skin cancer (squamous-cell carcinoma)	Number	1990	6.98354	5.268	9.0133
DALYs (Disability-Adjusted Life Years)	Bahrain	Female	All Ages	Non-melanoma skin cancer (squamous-cell carcinoma)	Rate per 100.000	1990	3.2964	2.48663	4.2545
DALYs (Disability-Adjusted Life Years)	Bahrain	Female	All Ages	Non-melanoma skin cancer (basal-cell carcinoma)	Number	1990	0.0146905	0.00687206	0.0274122
DALYs (Disability-Adjusted Life Years)	Bahrain	Female	All Ages	Non-melanoma skin cancer (basal-cell carcinoma)	Rate per 100.000	1990	0.00693426	0.00324378	0.0129393
DALYs (Disability-Adjusted Life Years)	Bahrain	Female	Age-standardized	Neoplasms	Number	1990	0.0286307	0.0246879	0.0337581
DALYs (Disability-Adjusted Life Years)	Bahrain	Female	Age-standardized	Neoplasms	Rate per 100.000	1990	2863.07	2468.79	3375.81
DALYs (Disability-Adjusted Life Years)	Bahrain	Female	Age-standardized	Esophageal cancer	Number	1990	0.000582097	0.00045173	0.000707813
DALYs (Disability-Adjusted Life Years)	Bahrain	Female	Age-standardized	Esophageal cancer	Rate per 100.000	1990	58.2097	45.173	70.7812
DALYs (Disability-Adjusted Life Years)	Bahrain	Female	Age-standardized	Stomach cancer	Number	1990	0.00198912	0.00161101	0.00234441
DALYs (Disability-Adjusted Life Years)	Bahrain	Female	Age-standardized	Stomach cancer	Rate per 100.000	1990	198.912	161.101	234.441
DALYs (Disability-Adjusted Life Years)	Bahrain	Female	Age-standardized	Liver cancer	Number	1990	0.00100815	0.000727618	0.00161456
DALYs (Disability-Adjusted Life Years)	Bahrain	Female	Age-standardized	Liver cancer	Rate per 100.000	1990	100.815	72.7618	161.456
DALYs (Disability-Adjusted Life Years)	Bahrain	Female	Age-standardized	Larynx cancer	Number	1990	0.000138777	0.000108477	0.000172604
DALYs (Disability-Adjusted Life Years)	Bahrain	Female	Age-standardized	Larynx cancer	Rate per 100.000	1990	13.8777	10.8477	17.2604
DALYs (Disability-Adjusted Life Years)	Bahrain	Female	Age-standardized	Tracheal, bronchus, and lung cancer	Number	1990	0.00343066	0.00279094	0.00415518
DALYs (Disability-Adjusted Life Years)	Bahrain	Female	Age-standardized	Tracheal, bronchus, and lung cancer	Rate per 100.000	1990	343.066	279.094	415.518
DALYs (Disability-Adjusted Life Years)	Bahrain	Female	Age-standardized	Breast cancer	Number	1990	0.00747057	0.00587032	0.00993061
DALYs (Disability-Adjusted Life Years)	Bahrain	Female	Age-standardized	Breast cancer	Rate per 100.000	1990	747.057	587.032	993.061
DALYs (Disability-Adjusted Life Years)	Bahrain	Female	Age-standardized	Cervical cancer	Number	1990	0.00125669	0.000964821	0.00157946
DALYs (Disability-Adjusted Life Years)	Bahrain	Female	Age-standardized	Cervical cancer	Rate per 100.000	1990	125.669	96.4821	157.946
DALYs (Disability-Adjusted Life Years)	Bahrain	Female	Age-standardized	Uterine cancer	Number	1990	0.000790698	0.000617264	0.000988663
DALYs (Disability-Adjusted Life Years)	Bahrain	Female	Age-standardized	Uterine cancer	Rate per 100.000	1990	79.0698	61.7264	98.8663
DALYs (Disability-Adjusted Life Years)	Bahrain	Female	Age-standardized	Colon and rectum cancer	Number	1990	0.00162771	0.00136147	0.00194532
DALYs (Disability-Adjusted Life Years)	Bahrain	Female	Age-standardized	Colon and rectum cancer	Rate per 100.000	1990	162.771	136.147	194.532
DALYs (Disability-Adjusted Life Years)	Bahrain	Female	Age-standardized	Lip and oral cavity cancer	Number	1990	0.000253567	0.000209902	0.000306477
DALYs (Disability-Adjusted Life Years)	Bahrain	Female	Age-standardized	Lip and oral cavity cancer	Rate per 100.000	1990	25.3567	20.9902	30.6477
DALYs (Disability-Adjusted Life Years)	Bahrain	Female	Age-standardized	Nasopharynx cancer	Number	1990	0.000123032	9.67853e-05	0.00015628
DALYs (Disability-Adjusted Life Years)	Bahrain	Female	Age-standardized	Nasopharynx cancer	Rate per 100.000	1990	12.3032	9.67853	15.628
DALYs (Disability-Adjusted Life Years)	Bahrain	Female	Age-standardized	Other pharynx cancer	Number	1990	0.000175648	0.000137203	0.000221494
DALYs (Disability-Adjusted Life Years)	Bahrain	Female	Age-standardized	Other pharynx cancer	Rate per 100.000	1990	17.5648	13.7203	22.1494
DALYs (Disability-Adjusted Life Years)	Bahrain	Female	Age-standardized	Gallbladder and biliary tract cancer	Number	1990	0.000364515	0.000291411	0.000443059
DALYs (Disability-Adjusted Life Years)	Bahrain	Female	Age-standardized	Gallbladder and biliary tract cancer	Rate per 100.000	1990	36.4515	29.1411	44.3059
DALYs (Disability-Adjusted Life Years)	Bahrain	Female	Age-standardized	Pancreatic cancer	Number	1990	0.00104264	0.000874108	0.00124638
DALYs (Disability-Adjusted Life Years)	Bahrain	Female	Age-standardized	Pancreatic cancer	Rate per 100.000	1990	104.264	87.4108	124.638
DALYs (Disability-Adjusted Life Years)	Bahrain	Female	Age-standardized	Malignant skin melanoma	Number	1990	5.88557e-05	4.78041e-05	7.17736e-05
DALYs (Disability-Adjusted Life Years)	Bahrain	Female	Age-standardized	Malignant skin melanoma	Rate per 100.000	1990	5.88557	4.78041	7.17736
DALYs (Disability-Adjusted Life Years)	Bahrain	Female	Age-standardized	Non-melanoma skin cancer	Number	1990	6.56508e-05	5.07654e-05	8.25369e-05
DALYs (Disability-Adjusted Life Years)	Bahrain	Female	Age-standardized	Non-melanoma skin cancer	Rate per 100.000	1990	6.56508	5.07654	8.25369
DALYs (Disability-Adjusted Life Years)	Bahrain	Female	Age-standardized	Ovarian cancer	Number	1990	0.0014739	0.00121917	0.00178447
DALYs (Disability-Adjusted Life Years)	Bahrain	Female	Age-standardized	Ovarian cancer	Rate per 100.000	1990	147.39	121.917	178.447
DALYs (Disability-Adjusted Life Years)	Bahrain	Female	Age-standardized	Kidney cancer	Number	1990	0.000392637	0.000324809	0.000477428
DALYs (Disability-Adjusted Life Years)	Bahrain	Female	Age-standardized	Kidney cancer	Rate per 100.000	1990	39.2637	32.4809	47.7428
DALYs (Disability-Adjusted Life Years)	Bahrain	Female	Age-standardized	Bladder cancer	Number	1990	0.000562879	0.000466595	0.000669269
DALYs (Disability-Adjusted Life Years)	Bahrain	Female	Age-standardized	Bladder cancer	Rate per 100.000	1990	56.2879	46.6595	66.9269
DALYs (Disability-Adjusted Life Years)	Bahrain	Female	Age-standardized	Brain and nervous system cancer	Number	1990	0.000594639	0.000442039	0.000740621
DALYs (Disability-Adjusted Life Years)	Bahrain	Female	Age-standardized	Brain and nervous system cancer	Rate per 100.000	1990	59.4639	44.2039	74.0621
DALYs (Disability-Adjusted Life Years)	Bahrain	Female	Age-standardized	Thyroid cancer	Number	1990	0.000428915	0.00033173	0.000635074
DALYs (Disability-Adjusted Life Years)	Bahrain	Female	Age-standardized	Thyroid cancer	Rate per 100.000	1990	42.8915	33.173	63.5074
DALYs (Disability-Adjusted Life Years)	Bahrain	Female	Age-standardized	Mesothelioma	Number	1990	5.27194e-05	4.04069e-05	6.796e-05
DALYs (Disability-Adjusted Life Years)	Bahrain	Female	Age-standardized	Mesothelioma	Rate per 100.000	1990	5.27194	4.04069	6.796
DALYs (Disability-Adjusted Life Years)	Bahrain	Female	Age-standardized	Hodgkin lymphoma	Number	1990	0.000417157	0.000234802	0.000636389
DALYs (Disability-Adjusted Life Years)	Bahrain	Female	Age-standardized	Hodgkin lymphoma	Rate per 100.000	1990	41.7157	23.4802	63.6389
DALYs (Disability-Adjusted Life Years)	Bahrain	Female	Age-standardized	Non-Hodgkin lymphoma	Number	1990	0.00106998	0.000744814	0.00145067
DALYs (Disability-Adjusted Life Years)	Bahrain	Female	Age-standardized	Non-Hodgkin lymphoma	Rate per 100.000	1990	106.998	74.4814	145.067
DALYs (Disability-Adjusted Life Years)	Bahrain	Female	Age-standardized	Multiple myeloma	Number	1990	0.000391807	0.000316333	0.000487694
DALYs (Disability-Adjusted Life Years)	Bahrain	Female	Age-standardized	Multiple myeloma	Rate per 100.000	1990	39.1807	31.6333	48.7694
DALYs (Disability-Adjusted Life Years)	Bahrain	Female	Age-standardized	Leukemia	Number	1990	0.00151211	0.001217	0.00186606
DALYs (Disability-Adjusted Life Years)	Bahrain	Female	Age-standardized	Leukemia	Rate per 100.000	1990	151.211	121.7	186.606
DALYs (Disability-Adjusted Life Years)	Bahrain	Female	Age-standardized	Other neoplasms	Number	1990	0.00135559	0.00102388	0.00169889
DALYs (Disability-Adjusted Life Years)	Bahrain	Female	Age-standardized	Other neoplasms	Rate per 100.000	1990	135.559	102.388	169.889
DALYs (Disability-Adjusted Life Years)	Bahrain	Female	Age-standardized	Non-melanoma skin cancer (squamous-cell carcinoma)	Number	1990	6.54854e-05	5.06414e-05	8.23289e-05
DALYs (Disability-Adjusted Life Years)	Bahrain	Female	Age-standardized	Non-melanoma skin cancer (squamous-cell carcinoma)	Rate per 100.000	1990	6.54854	5.06414	8.23289
DALYs (Disability-Adjusted Life Years)	Bahrain	Female	Age-standardized	Non-melanoma skin cancer (basal-cell carcinoma)	Number	1990	1.65371e-07	7.73974e-08	3.11015e-07
DALYs (Disability-Adjusted Life Years)	Bahrain	Female	Age-standardized	Non-melanoma skin cancer (basal-cell carcinoma)	Rate per 100.000	1990	0.0165371	0.00773974	0.0311015
DALYs (Disability-Adjusted Life Years)	Tunisia	Both	Age-standardized	Non-melanoma skin cancer (squamous-cell carcinoma)	Number	1990	9.96897e-05	8.55717e-05	0.000116441
DALYs (Disability-Adjusted Life Years)	Tunisia	Both	Age-standardized	Non-melanoma skin cancer (squamous-cell carcinoma)	Rate per 100.000	1990	9.96897	8.55717	11.6441
DALYs (Disability-Adjusted Life Years)	Tunisia	Both	Age-standardized	Non-melanoma skin cancer (basal-cell carcinoma)	Number	1990	4.29304e-07	2.01696e-07	8.06824e-07
DALYs (Disability-Adjusted Life Years)	Tunisia	Both	Age-standardized	Non-melanoma skin cancer (basal-cell carcinoma)	Rate per 100.000	1990	0.0429304	0.0201696	0.0806824
DALYs (Disability-Adjusted Life Years)	Libya	Male	All Ages	Neoplasms	Number	1990	34347.9	28272.3	40741.6
DALYs (Disability-Adjusted Life Years)	Libya	Male	All Ages	Neoplasms	Rate per 100.000	1990	1483.48	1221.07	1759.62
DALYs (Disability-Adjusted Life Years)	Libya	Male	All Ages	Esophageal cancer	Number	1990	511.127	387.74	657.205
DALYs (Disability-Adjusted Life Years)	Libya	Male	All Ages	Esophageal cancer	Rate per 100.000	1990	22.0755	16.7464	28.3845
DALYs (Disability-Adjusted Life Years)	Libya	Male	All Ages	Stomach cancer	Number	1990	1392.83	1067.66	1758.45
DALYs (Disability-Adjusted Life Years)	Libya	Male	All Ages	Stomach cancer	Rate per 100.000	1990	60.1558	46.112	75.9473
DALYs (Disability-Adjusted Life Years)	Libya	Male	All Ages	Liver cancer	Number	1990	1790.6	1217.93	2376.63
DALYs (Disability-Adjusted Life Years)	Libya	Male	All Ages	Liver cancer	Rate per 100.000	1990	77.3358	52.6021	102.646
DALYs (Disability-Adjusted Life Years)	Libya	Male	All Ages	Larynx cancer	Number	1990	970.626	757.711	1230.59
DALYs (Disability-Adjusted Life Years)	Libya	Male	All Ages	Larynx cancer	Rate per 100.000	1990	41.9211	32.7254	53.1489
DALYs (Disability-Adjusted Life Years)	Libya	Male	All Ages	Tracheal, bronchus, and lung cancer	Number	1990	8554.96	6782.54	10715.8
DALYs (Disability-Adjusted Life Years)	Libya	Male	All Ages	Tracheal, bronchus, and lung cancer	Rate per 100.000	1990	369.487	292.936	462.815
DALYs (Disability-Adjusted Life Years)	Libya	Male	All Ages	Breast cancer	Number	1990	42.1458	30.6779	56.0189
DALYs (Disability-Adjusted Life Years)	Libya	Male	All Ages	Breast cancer	Rate per 100.000	1990	1.82027	1.32497	2.41945
DALYs (Disability-Adjusted Life Years)	Libya	Male	All Ages	Prostate cancer	Number	1990	653.477	418.95	847.845
DALYs (Disability-Adjusted Life Years)	Libya	Male	All Ages	Prostate cancer	Rate per 100.000	1990	28.2235	18.0944	36.6182
DALYs (Disability-Adjusted Life Years)	Libya	Male	All Ages	Colon and rectum cancer	Number	1990	3632.66	2742.51	4857.1
DALYs (Disability-Adjusted Life Years)	Libya	Male	All Ages	Colon and rectum cancer	Rate per 100.000	1990	156.894	118.449	209.777
DALYs (Disability-Adjusted Life Years)	Libya	Male	All Ages	Lip and oral cavity cancer	Number	1990	214.36	160.335	284.373
DALYs (Disability-Adjusted Life Years)	Libya	Male	All Ages	Lip and oral cavity cancer	Rate per 100.000	1990	9.25818	6.92485	12.282
DALYs (Disability-Adjusted Life Years)	Libya	Male	All Ages	Nasopharynx cancer	Number	1990	602.649	397.932	805.295
DALYs (Disability-Adjusted Life Years)	Libya	Male	All Ages	Nasopharynx cancer	Rate per 100.000	1990	26.0283	17.1866	34.7805
DALYs (Disability-Adjusted Life Years)	Libya	Male	All Ages	Other pharynx cancer	Number	1990	82.5999	64.5741	103.462
DALYs (Disability-Adjusted Life Years)	Libya	Male	All Ages	Other pharynx cancer	Rate per 100.000	1990	3.56747	2.78894	4.46852
DALYs (Disability-Adjusted Life Years)	Libya	Male	All Ages	Gallbladder and biliary tract cancer	Number	1990	384.586	287.187	492.433
DALYs (Disability-Adjusted Life Years)	Libya	Male	All Ages	Gallbladder and biliary tract cancer	Rate per 100.000	1990	16.6102	12.4035	21.2681
DALYs (Disability-Adjusted Life Years)	Libya	Male	All Ages	Pancreatic cancer	Number	1990	2025.25	1571.72	2518.63
DALYs (Disability-Adjusted Life Years)	Libya	Male	All Ages	Pancreatic cancer	Rate per 100.000	1990	87.47	67.8824	108.779
DALYs (Disability-Adjusted Life Years)	Libya	Male	All Ages	Malignant skin melanoma	Number	1990	65.9412	44.6944	97.8861
DALYs (Disability-Adjusted Life Years)	Libya	Male	All Ages	Malignant skin melanoma	Rate per 100.000	1990	2.84799	1.93034	4.22768
DALYs (Disability-Adjusted Life Years)	Libya	Male	All Ages	Non-melanoma skin cancer	Number	1990	101.123	80.3055	125.435
DALYs (Disability-Adjusted Life Years)	Libya	Male	All Ages	Non-melanoma skin cancer	Rate per 100.000	1990	4.3675	3.46838	5.41752
DALYs (Disability-Adjusted Life Years)	Libya	Male	All Ages	Testicular cancer	Number	1990	156.315	104.261	217.294
DALYs (Disability-Adjusted Life Years)	Libya	Male	All Ages	Testicular cancer	Rate per 100.000	1990	6.75121	4.50299	9.38486
DALYs (Disability-Adjusted Life Years)	Libya	Male	All Ages	Kidney cancer	Number	1990	873.394	650.775	1169.2
DALYs (Disability-Adjusted Life Years)	Libya	Male	All Ages	Kidney cancer	Rate per 100.000	1990	37.7217	28.1068	50.4973
DALYs (Disability-Adjusted Life Years)	Libya	Male	All Ages	Bladder cancer	Number	1990	1050.97	796.965	1372.95
DALYs (Disability-Adjusted Life Years)	Libya	Male	All Ages	Bladder cancer	Rate per 100.000	1990	45.3913	34.4207	59.2976
DALYs (Disability-Adjusted Life Years)	Libya	Male	All Ages	Brain and nervous system cancer	Number	1990	3306.69	2474.58	4649.66
DALYs (Disability-Adjusted Life Years)	Libya	Male	All Ages	Brain and nervous system cancer	Rate per 100.000	1990	142.815	106.877	200.818
DALYs (Disability-Adjusted Life Years)	Libya	Male	All Ages	Thyroid cancer	Number	1990	82.9062	59.8761	108.283
DALYs (Disability-Adjusted Life Years)	Libya	Male	All Ages	Thyroid cancer	Rate per 100.000	1990	3.5807	2.58604	4.6767
DALYs (Disability-Adjusted Life Years)	Libya	Male	All Ages	Mesothelioma	Number	1990	92.1415	66.9828	124.968
DALYs (Disability-Adjusted Life Years)	Libya	Male	All Ages	Mesothelioma	Rate per 100.000	1990	3.97957	2.89297	5.39734
DALYs (Disability-Adjusted Life Years)	Libya	Male	All Ages	Hodgkin lymphoma	Number	1990	644.461	397.385	857.348
DALYs (Disability-Adjusted Life Years)	Libya	Male	All Ages	Hodgkin lymphoma	Rate per 100.000	1990	27.8341	17.163	37.0287
DALYs (Disability-Adjusted Life Years)	Libya	Male	All Ages	Non-Hodgkin lymphoma	Number	1990	1574.16	1182.88	2029.64
DALYs (Disability-Adjusted Life Years)	Libya	Male	All Ages	Non-Hodgkin lymphoma	Rate per 100.000	1990	67.9878	51.0881	87.6596
DALYs (Disability-Adjusted Life Years)	Libya	Male	All Ages	Multiple myeloma	Number	1990	413.189	296.861	548.984
DALYs (Disability-Adjusted Life Years)	Libya	Male	All Ages	Multiple myeloma	Rate per 100.000	1990	17.8456	12.8214	23.7105
DALYs (Disability-Adjusted Life Years)	Libya	Male	All Ages	Leukemia	Number	1990	2581.59	2030.89	3239.79
DALYs (Disability-Adjusted Life Years)	Libya	Male	All Ages	Leukemia	Rate per 100.000	1990	111.498	87.7139	139.926
DALYs (Disability-Adjusted Life Years)	Libya	Male	All Ages	Other neoplasms	Number	1990	2547.15	1934.37	3235.48
DALYs (Disability-Adjusted Life Years)	Libya	Male	All Ages	Other neoplasms	Rate per 100.000	1990	110.011	83.5452	139.74
DALYs (Disability-Adjusted Life Years)	Libya	Male	All Ages	Non-melanoma skin cancer (squamous-cell carcinoma)	Number	1990	100.811	79.8838	125.163
DALYs (Disability-Adjusted Life Years)	Libya	Male	All Ages	Non-melanoma skin cancer (squamous-cell carcinoma)	Rate per 100.000	1990	4.35402	3.45016	5.40577
DALYs (Disability-Adjusted Life Years)	Libya	Male	All Ages	Non-melanoma skin cancer (basal-cell carcinoma)	Number	1990	0.311916	0.132265	0.613965
DALYs (Disability-Adjusted Life Years)	Libya	Male	All Ages	Non-melanoma skin cancer (basal-cell carcinoma)	Rate per 100.000	1990	0.0134716	0.00571249	0.026517
DALYs (Disability-Adjusted Life Years)	Libya	Male	Age-standardized	Neoplasms	Number	1990	0.0297882	0.0244138	0.035502
DALYs (Disability-Adjusted Life Years)	Libya	Male	Age-standardized	Neoplasms	Rate per 100.000	1990	2978.82	2441.38	3550.2
DALYs (Disability-Adjusted Life Years)	Libya	Male	Age-standardized	Esophageal cancer	Number	1990	0.000516653	0.000399555	0.000654484
DALYs (Disability-Adjusted Life Years)	Libya	Male	Age-standardized	Esophageal cancer	Rate per 100.000	1990	51.6653	39.9555	65.4484
DALYs (Disability-Adjusted Life Years)	Libya	Male	Age-standardized	Stomach cancer	Number	1990	0.00136041	0.00106512	0.00169908
DALYs (Disability-Adjusted Life Years)	Libya	Male	Age-standardized	Stomach cancer	Rate per 100.000	1990	136.041	106.512	169.908
DALYs (Disability-Adjusted Life Years)	Libya	Male	Age-standardized	Liver cancer	Number	1990	0.00170787	0.00118508	0.00221223
DALYs (Disability-Adjusted Life Years)	Libya	Male	Age-standardized	Liver cancer	Rate per 100.000	1990	170.787	118.508	221.223
DALYs (Disability-Adjusted Life Years)	Libya	Male	Age-standardized	Larynx cancer	Number	1990	0.00103658	0.000812953	0.00129778
DALYs (Disability-Adjusted Life Years)	Libya	Male	Age-standardized	Larynx cancer	Rate per 100.000	1990	103.658	81.2953	129.778
DALYs (Disability-Adjusted Life Years)	Libya	Male	Age-standardized	Tracheal, bronchus, and lung cancer	Number	1990	0.00848113	0.00679809	0.0106165
DALYs (Disability-Adjusted Life Years)	Libya	Male	Age-standardized	Tracheal, bronchus, and lung cancer	Rate per 100.000	1990	848.113	679.809	1061.65
DALYs (Disability-Adjusted Life Years)	Libya	Male	Age-standardized	Breast cancer	Number	1990	3.66962e-05	2.64344e-05	5.01012e-05
DALYs (Disability-Adjusted Life Years)	Libya	Male	Age-standardized	Breast cancer	Rate per 100.000	1990	3.66962	2.64345	5.01012
DALYs (Disability-Adjusted Life Years)	Libya	Male	Age-standardized	Prostate cancer	Number	1990	0.000972839	0.000594405	0.00129349
DALYs (Disability-Adjusted Life Years)	Libya	Male	Age-standardized	Prostate cancer	Rate per 100.000	1990	97.2839	59.4405	129.349
DALYs (Disability-Adjusted Life Years)	Libya	Male	Age-standardized	Colon and rectum cancer	Number	1990	0.00331345	0.00251504	0.00439185
DALYs (Disability-Adjusted Life Years)	Libya	Male	Age-standardized	Colon and rectum cancer	Rate per 100.000	1990	331.345	251.504	439.185
DALYs (Disability-Adjusted Life Years)	Libya	Male	Age-standardized	Lip and oral cavity cancer	Number	1990	0.000199979	0.000149898	0.000264056
DALYs (Disability-Adjusted Life Years)	Libya	Male	Age-standardized	Lip and oral cavity cancer	Rate per 100.000	1990	19.9979	14.9898	26.4056
DALYs (Disability-Adjusted Life Years)	Libya	Male	Age-standardized	Nasopharynx cancer	Number	1990	0.000503059	0.000281275	0.000667176
DALYs (Disability-Adjusted Life Years)	Libya	Male	Age-standardized	Nasopharynx cancer	Rate per 100.000	1990	50.3059	28.1275	66.7176
DALYs (Disability-Adjusted Life Years)	Libya	Male	Age-standardized	Other pharynx cancer	Number	1990	8.3741e-05	6.53566e-05	0.000105805
DALYs (Disability-Adjusted Life Years)	Libya	Male	Age-standardized	Other pharynx cancer	Rate per 100.000	1990	8.3741	6.53566	10.5805
DALYs (Disability-Adjusted Life Years)	Libya	Male	Age-standardized	Gallbladder and biliary tract cancer	Number	1990	0.000380763	0.000286809	0.000482609
DALYs (Disability-Adjusted Life Years)	Libya	Male	Age-standardized	Gallbladder and biliary tract cancer	Rate per 100.000	1990	38.0763	28.6809	48.2609
DALYs (Disability-Adjusted Life Years)	Libya	Male	Age-standardized	Pancreatic cancer	Number	1990	0.00198241	0.00155813	0.00245234
DALYs (Disability-Adjusted Life Years)	Libya	Male	Age-standardized	Pancreatic cancer	Rate per 100.000	1990	198.241	155.813	245.234
DALYs (Disability-Adjusted Life Years)	Libya	Male	Age-standardized	Malignant skin melanoma	Number	1990	5.18297e-05	3.51415e-05	7.5571e-05
DALYs (Disability-Adjusted Life Years)	Libya	Male	Age-standardized	Malignant skin melanoma	Rate per 100.000	1990	5.18297	3.51415	7.5571
DALYs (Disability-Adjusted Life Years)	Libya	Male	Age-standardized	Non-melanoma skin cancer	Number	1990	0.000106699	8.49794e-05	0.00013162
DALYs (Disability-Adjusted Life Years)	Libya	Male	Age-standardized	Non-melanoma skin cancer	Rate per 100.000	1990	10.6699	8.49794	13.162
DALYs (Disability-Adjusted Life Years)	Libya	Male	Age-standardized	Testicular cancer	Number	1990	8.93985e-05	5.93376e-05	0.000123625
DALYs (Disability-Adjusted Life Years)	Libya	Male	Age-standardized	Testicular cancer	Rate per 100.000	1990	8.93985	5.93376	12.3625
DALYs (Disability-Adjusted Life Years)	Libya	Male	Age-standardized	Kidney cancer	Number	1990	0.000792728	0.00057885	0.00108464
DALYs (Disability-Adjusted Life Years)	Libya	Male	Age-standardized	Kidney cancer	Rate per 100.000	1990	79.2728	57.885	108.464
DALYs (Disability-Adjusted Life Years)	Libya	Male	Age-standardized	Bladder cancer	Number	1990	0.00129111	0.000983873	0.00165713
DALYs (Disability-Adjusted Life Years)	Libya	Male	Age-standardized	Bladder cancer	Rate per 100.000	1990	129.111	98.3873	165.713
DALYs (Disability-Adjusted Life Years)	Libya	Male	Age-standardized	Brain and nervous system cancer	Number	1990	0.00193341	0.001397	0.00257019
DALYs (Disability-Adjusted Life Years)	Libya	Male	Age-standardized	Brain and nervous system cancer	Rate per 100.000	1990	193.341	139.7	257.019
DALYs (Disability-Adjusted Life Years)	Libya	Male	Age-standardized	Thyroid cancer	Number	1990	7.65699e-05	5.37687e-05	9.9238e-05
DALYs (Disability-Adjusted Life Years)	Libya	Male	Age-standardized	Thyroid cancer	Rate per 100.000	1990	7.65699	5.37687	9.9238
DALYs (Disability-Adjusted Life Years)	Libya	Male	Age-standardized	Mesothelioma	Number	1990	8.34164e-05	6.06569e-05	0.000111209
DALYs (Disability-Adjusted Life Years)	Libya	Male	Age-standardized	Mesothelioma	Rate per 100.000	1990	8.34164	6.06569	11.1209
DALYs (Disability-Adjusted Life Years)	Libya	Male	Age-standardized	Hodgkin lymphoma	Number	1990	0.00034699	0.000219624	0.000462133
DALYs (Disability-Adjusted Life Years)	Libya	Male	Age-standardized	Hodgkin lymphoma	Rate per 100.000	1990	34.699	21.9624	46.2133
DALYs (Disability-Adjusted Life Years)	Libya	Male	Age-standardized	Non-Hodgkin lymphoma	Number	1990	0.00111909	0.000809279	0.00144764
DALYs (Disability-Adjusted Life Years)	Libya	Male	Age-standardized	Non-Hodgkin lymphoma	Rate per 100.000	1990	111.909	80.9279	144.764
DALYs (Disability-Adjusted Life Years)	Libya	Male	Age-standardized	Multiple myeloma	Number	1990	0.000434007	0.000309742	0.000568929
DALYs (Disability-Adjusted Life Years)	Libya	Male	Age-standardized	Multiple myeloma	Rate per 100.000	1990	43.4007	30.9742	56.8929
DALYs (Disability-Adjusted Life Years)	Libya	Male	Age-standardized	Leukemia	Number	1990	0.00154069	0.00121955	0.00187662
DALYs (Disability-Adjusted Life Years)	Libya	Male	Age-standardized	Leukemia	Rate per 100.000	1990	154.069	121.955	187.662
DALYs (Disability-Adjusted Life Years)	Libya	Male	Age-standardized	Other neoplasms	Number	1990	0.00134667	0.00103358	0.00180085
DALYs (Disability-Adjusted Life Years)	Libya	Male	Age-standardized	Other neoplasms	Rate per 100.000	1990	134.667	103.358	180.085
DALYs (Disability-Adjusted Life Years)	Libya	Male	Age-standardized	Non-melanoma skin cancer (squamous-cell carcinoma)	Number	1990	0.000106395	8.45974e-05	0.000131358
DALYs (Disability-Adjusted Life Years)	Libya	Male	Age-standardized	Non-melanoma skin cancer (squamous-cell carcinoma)	Rate per 100.000	1990	10.6395	8.45974	13.1358
DALYs (Disability-Adjusted Life Years)	Libya	Male	Age-standardized	Non-melanoma skin cancer (basal-cell carcinoma)	Number	1990	3.04155e-07	1.32854e-07	5.98579e-07
DALYs (Disability-Adjusted Life Years)	Libya	Male	Age-standardized	Non-melanoma skin cancer (basal-cell carcinoma)	Rate per 100.000	1990	0.0304155	0.0132854	0.0598579
DALYs (Disability-Adjusted Life Years)	Libya	Female	All Ages	Neoplasms	Number	1990	26040.2	21424.5	31508.9
DALYs (Disability-Adjusted Life Years)	Libya	Female	All Ages	Neoplasms	Rate per 100.000	1990	1255.85	1033.24	1519.59
DALYs (Disability-Adjusted Life Years)	Libya	Female	All Ages	Esophageal cancer	Number	1990	114.048	88.098	141.759
DALYs (Disability-Adjusted Life Years)	Libya	Female	All Ages	Esophageal cancer	Rate per 100.000	1990	5.50021	4.24871	6.83663
DALYs (Disability-Adjusted Life Years)	Libya	Female	All Ages	Stomach cancer	Number	1990	804.924	629.725	1011.82
DALYs (Disability-Adjusted Life Years)	Libya	Female	All Ages	Stomach cancer	Rate per 100.000	1990	38.8192	30.3698	48.7973
DALYs (Disability-Adjusted Life Years)	Libya	Female	All Ages	Liver cancer	Number	1990	1063.41	588.359	1471.44
DALYs (Disability-Adjusted Life Years)	Libya	Female	All Ages	Liver cancer	Rate per 100.000	1990	51.2852	28.3749	70.9634
DALYs (Disability-Adjusted Life Years)	Libya	Female	All Ages	Larynx cancer	Number	1990	130.179	100.034	163.573
DALYs (Disability-Adjusted Life Years)	Libya	Female	All Ages	Larynx cancer	Rate per 100.000	1990	6.27816	4.82436	7.88867
DALYs (Disability-Adjusted Life Years)	Libya	Female	All Ages	Tracheal, bronchus, and lung cancer	Number	1990	1007.4	770.388	1305.37
DALYs (Disability-Adjusted Life Years)	Libya	Female	All Ages	Tracheal, bronchus, and lung cancer	Rate per 100.000	1990	48.5841	37.1536	62.954
DALYs (Disability-Adjusted Life Years)	Libya	Female	All Ages	Breast cancer	Number	1990	2755.04	1977.43	3739.64
DALYs (Disability-Adjusted Life Years)	Libya	Female	All Ages	Breast cancer	Rate per 100.000	1990	132.868	95.366	180.352
DALYs (Disability-Adjusted Life Years)	Libya	Female	All Ages	Cervical cancer	Number	1990	2397.54	1812.32	3085.82
DALYs (Disability-Adjusted Life Years)	Libya	Female	All Ages	Cervical cancer	Rate per 100.000	1990	115.626	87.4027	148.82
DALYs (Disability-Adjusted Life Years)	Libya	Female	All Ages	Uterine cancer	Number	1990	623.34	477.909	807.102
DALYs (Disability-Adjusted Life Years)	Libya	Female	All Ages	Uterine cancer	Rate per 100.000	1990	30.0619	23.0482	38.9242
DALYs (Disability-Adjusted Life Years)	Libya	Female	All Ages	Colon and rectum cancer	Number	1990	3779.51	2876.46	4948.42
DALYs (Disability-Adjusted Life Years)	Libya	Female	All Ages	Colon and rectum cancer	Rate per 100.000	1990	182.275	138.724	238.648
DALYs (Disability-Adjusted Life Years)	Libya	Female	All Ages	Lip and oral cavity cancer	Number	1990	178.877	136.689	228.155
DALYs (Disability-Adjusted Life Years)	Libya	Female	All Ages	Lip and oral cavity cancer	Rate per 100.000	1990	8.62674	6.59212	11.0032
DALYs (Disability-Adjusted Life Years)	Libya	Female	All Ages	Nasopharynx cancer	Number	1990	465.7	344.275	625.205
DALYs (Disability-Adjusted Life Years)	Libya	Female	All Ages	Nasopharynx cancer	Rate per 100.000	1990	22.4594	16.6034	30.1518
DALYs (Disability-Adjusted Life Years)	Libya	Female	All Ages	Other pharynx cancer	Number	1990	56.1865	43.7676	70.8953
DALYs (Disability-Adjusted Life Years)	Libya	Female	All Ages	Other pharynx cancer	Rate per 100.000	1990	2.70971	2.11079	3.41908
DALYs (Disability-Adjusted Life Years)	Libya	Female	All Ages	Gallbladder and biliary tract cancer	Number	1990	879.303	675.237	1130.66
DALYs (Disability-Adjusted Life Years)	Libya	Female	All Ages	Gallbladder and biliary tract cancer	Rate per 100.000	1990	42.4062	32.5648	54.5284
DALYs (Disability-Adjusted Life Years)	Libya	Female	All Ages	Pancreatic cancer	Number	1990	981.827	783.882	1197
DALYs (Disability-Adjusted Life Years)	Libya	Female	All Ages	Pancreatic cancer	Rate per 100.000	1990	47.3507	37.8044	57.7278
DALYs (Disability-Adjusted Life Years)	Libya	Female	All Ages	Malignant skin melanoma	Number	1990	57.0208	43.1552	73.9231
DALYs (Disability-Adjusted Life Years)	Libya	Female	All Ages	Malignant skin melanoma	Rate per 100.000	1990	2.74995	2.08125	3.5651
DALYs (Disability-Adjusted Life Years)	Libya	Female	All Ages	Non-melanoma skin cancer	Number	1990	18.9179	14.7691	24.5401
DALYs (Disability-Adjusted Life Years)	Libya	Female	All Ages	Non-melanoma skin cancer	Rate per 100.000	1990	0.912357	0.712272	1.1835
DALYs (Disability-Adjusted Life Years)	Libya	Female	All Ages	Ovarian cancer	Number	1990	1467.66	1136.2	1862.26
DALYs (Disability-Adjusted Life Years)	Libya	Female	All Ages	Ovarian cancer	Rate per 100.000	1990	70.7811	54.7957	89.8116
DALYs (Disability-Adjusted Life Years)	Libya	Female	All Ages	Kidney cancer	Number	1990	443.987	326.293	586.873
DALYs (Disability-Adjusted Life Years)	Libya	Female	All Ages	Kidney cancer	Rate per 100.000	1990	21.4122	15.7362	28.3032
DALYs (Disability-Adjusted Life Years)	Libya	Female	All Ages	Bladder cancer	Number	1990	187.168	147.376	234.632
DALYs (Disability-Adjusted Life Years)	Libya	Female	All Ages	Bladder cancer	Rate per 100.000	1990	9.02657	7.10751	11.3156
DALYs (Disability-Adjusted Life Years)	Libya	Female	All Ages	Brain and nervous system cancer	Number	1990	1386.8	1077.52	1801.89
DALYs (Disability-Adjusted Life Years)	Libya	Female	All Ages	Brain and nervous system cancer	Rate per 100.000	1990	66.8814	51.9655	86.8997
DALYs (Disability-Adjusted Life Years)	Libya	Female	All Ages	Thyroid cancer	Number	1990	170.164	125.176	226.941
DALYs (Disability-Adjusted Life Years)	Libya	Female	All Ages	Thyroid cancer	Rate per 100.000	1990	8.20651	6.03688	10.9447
DALYs (Disability-Adjusted Life Years)	Libya	Female	All Ages	Mesothelioma	Number	1990	38.4562	29.1246	49.836
DALYs (Disability-Adjusted Life Years)	Libya	Female	All Ages	Mesothelioma	Rate per 100.000	1990	1.85463	1.4046	2.40345
DALYs (Disability-Adjusted Life Years)	Libya	Female	All Ages	Hodgkin lymphoma	Number	1990	564.64	228.871	887.648
DALYs (Disability-Adjusted Life Years)	Libya	Female	All Ages	Hodgkin lymphoma	Rate per 100.000	1990	27.231	11.0378	42.8087
DALYs (Disability-Adjusted Life Years)	Libya	Female	All Ages	Non-Hodgkin lymphoma	Number	1990	1041.21	775.599	1379.03
DALYs (Disability-Adjusted Life Years)	Libya	Female	All Ages	Non-Hodgkin lymphoma	Rate per 100.000	1990	50.2143	37.4049	66.5066
DALYs (Disability-Adjusted Life Years)	Libya	Female	All Ages	Multiple myeloma	Number	1990	355.737	268.766	460.505
DALYs (Disability-Adjusted Life Years)	Libya	Female	All Ages	Multiple myeloma	Rate per 100.000	1990	17.1562	12.9618	22.2089
DALYs (Disability-Adjusted Life Years)	Libya	Female	All Ages	Leukemia	Number	1990	2552.24	1990.07	3327.28
DALYs (Disability-Adjusted Life Years)	Libya	Female	All Ages	Leukemia	Rate per 100.000	1990	123.087	95.9755	160.465
DALYs (Disability-Adjusted Life Years)	Libya	Female	All Ages	Other neoplasms	Number	1990	2518.95	2002.65	3083.22
DALYs (Disability-Adjusted Life Years)	Libya	Female	All Ages	Other neoplasms	Rate per 100.000	1990	121.482	96.5821	148.695
DALYs (Disability-Adjusted Life Years)	Libya	Female	All Ages	Non-melanoma skin cancer (squamous-cell carcinoma)	Number	1990	18.7969	14.6441	24.445
DALYs (Disability-Adjusted Life Years)	Libya	Female	All Ages	Non-melanoma skin cancer (squamous-cell carcinoma)	Rate per 100.000	1990	0.906522	0.706245	1.17891
DALYs (Disability-Adjusted Life Years)	Libya	Female	All Ages	Non-melanoma skin cancer (basal-cell carcinoma)	Number	1990	0.120996	0.0529475	0.230895
DALYs (Disability-Adjusted Life Years)	Libya	Female	All Ages	Non-melanoma skin cancer (basal-cell carcinoma)	Rate per 100.000	1990	0.00583529	0.00255351	0.0111354
DALYs (Disability-Adjusted Life Years)	Bahrain	Both	All Ages	Neoplasms	Number	1990	7265.24	6514.87	8101.26
DALYs (Disability-Adjusted Life Years)	Bahrain	Both	All Ages	Neoplasms	Rate per 100.000	1990	1453.28	1303.18	1620.51
DALYs (Disability-Adjusted Life Years)	Bahrain	Both	All Ages	Esophageal cancer	Number	1990	149.967	127.578	173.07
DALYs (Disability-Adjusted Life Years)	Bahrain	Both	All Ages	Esophageal cancer	Rate per 100.000	1990	29.9982	25.5197	34.6196
DALYs (Disability-Adjusted Life Years)	Bahrain	Both	All Ages	Stomach cancer	Number	1990	459.88	400.508	519.651
DALYs (Disability-Adjusted Life Years)	Bahrain	Both	All Ages	Stomach cancer	Rate per 100.000	1990	91.9908	80.1144	103.947
DALYs (Disability-Adjusted Life Years)	Bahrain	Both	All Ages	Liver cancer	Number	1990	236.058	194.954	299.71
DALYs (Disability-Adjusted Life Years)	Bahrain	Both	All Ages	Liver cancer	Rate per 100.000	1990	47.2192	38.9971	59.9517
DALYs (Disability-Adjusted Life Years)	Bahrain	Both	All Ages	Larynx cancer	Number	1990	100.697	83.8571	118.241
DALYs (Disability-Adjusted Life Years)	Bahrain	Both	All Ages	Larynx cancer	Rate per 100.000	1990	20.1426	16.7741	23.652
DALYs (Disability-Adjusted Life Years)	Bahrain	Both	All Ages	Tracheal, bronchus, and lung cancer	Number	1990	1183.48	1009.54	1354.18
DALYs (Disability-Adjusted Life Years)	Bahrain	Both	All Ages	Tracheal, bronchus, and lung cancer	Rate per 100.000	1990	236.733	201.94	270.88
DALYs (Disability-Adjusted Life Years)	Bahrain	Both	All Ages	Breast cancer	Number	1990	907.576	682.294	1227.34
DALYs (Disability-Adjusted Life Years)	Bahrain	Both	All Ages	Breast cancer	Rate per 100.000	1990	181.544	136.481	245.507
DALYs (Disability-Adjusted Life Years)	Bahrain	Both	All Ages	Cervical cancer	Number	1990	139.554	105.217	179.559
DALYs (Disability-Adjusted Life Years)	Bahrain	Both	All Ages	Cervical cancer	Rate per 100.000	1990	27.9154	21.0468	35.9175
DALYs (Disability-Adjusted Life Years)	Bahrain	Both	All Ages	Uterine cancer	Number	1990	73.959	57	94.7756
DALYs (Disability-Adjusted Life Years)	Bahrain	Both	All Ages	Uterine cancer	Rate per 100.000	1990	14.7942	11.4018	18.9582
DALYs (Disability-Adjusted Life Years)	Bahrain	Both	All Ages	Prostate cancer	Number	1990	113.523	84.6812	173.08
DALYs (Disability-Adjusted Life Years)	Bahrain	Both	All Ages	Prostate cancer	Rate per 100.000	1990	22.7082	16.939	34.6215
DALYs (Disability-Adjusted Life Years)	Bahrain	Both	All Ages	Colon and rectum cancer	Number	1990	387.281	335.845	442.626
DALYs (Disability-Adjusted Life Years)	Bahrain	Both	All Ages	Colon and rectum cancer	Rate per 100.000	1990	77.4686	67.1797	88.5395
DALYs (Disability-Adjusted Life Years)	Bahrain	Both	All Ages	Lip and oral cavity cancer	Number	1990	128.203	108.303	150.464
DALYs (Disability-Adjusted Life Years)	Bahrain	Both	All Ages	Lip and oral cavity cancer	Rate per 100.000	1990	25.6448	21.6641	30.0976
DALYs (Disability-Adjusted Life Years)	Bahrain	Both	All Ages	Nasopharynx cancer	Number	1990	91.1867	59.6071	113.342
DALYs (Disability-Adjusted Life Years)	Bahrain	Both	All Ages	Nasopharynx cancer	Rate per 100.000	1990	18.2403	11.9233	22.672
DALYs (Disability-Adjusted Life Years)	Bahrain	Both	All Ages	Other pharynx cancer	Number	1990	47.0224	39.2545	54.8429
DALYs (Disability-Adjusted Life Years)	Bahrain	Both	All Ages	Other pharynx cancer	Rate per 100.000	1990	9.40598	7.85216	10.9703
DALYs (Disability-Adjusted Life Years)	Bahrain	Both	All Ages	Gallbladder and biliary tract cancer	Number	1990	66.8555	55.9398	77.1188
DALYs (Disability-Adjusted Life Years)	Bahrain	Both	All Ages	Gallbladder and biliary tract cancer	Rate per 100.000	1990	13.3732	11.1897	15.4262
DALYs (Disability-Adjusted Life Years)	Bahrain	Both	All Ages	Pancreatic cancer	Number	1990	260.309	224.961	301.539
DALYs (Disability-Adjusted Life Years)	Bahrain	Both	All Ages	Pancreatic cancer	Rate per 100.000	1990	52.0702	44.9994	60.3174
DALYs (Disability-Adjusted Life Years)	Bahrain	Both	All Ages	Malignant skin melanoma	Number	1990	18.4077	14.1842	21.9637
DALYs (Disability-Adjusted Life Years)	Bahrain	Both	All Ages	Malignant skin melanoma	Rate per 100.000	1990	3.68213	2.83729	4.39345
DALYs (Disability-Adjusted Life Years)	Bahrain	Both	All Ages	Non-melanoma skin cancer	Number	1990	32.8482	27.0746	39.4242
DALYs (Disability-Adjusted Life Years)	Bahrain	Both	All Ages	Non-melanoma skin cancer	Rate per 100.000	1990	6.5707	5.41579	7.88611
DALYs (Disability-Adjusted Life Years)	Bahrain	Both	All Ages	Ovarian cancer	Number	1990	146.913	117.996	182.679
DALYs (Disability-Adjusted Life Years)	Bahrain	Both	All Ages	Ovarian cancer	Rate per 100.000	1990	29.3874	23.603	36.5416
DALYs (Disability-Adjusted Life Years)	Bahrain	Both	All Ages	Testicular cancer	Number	1990	20.4461	16.2517	25.7263
DALYs (Disability-Adjusted Life Years)	Bahrain	Both	All Ages	Testicular cancer	Rate per 100.000	1990	4.08987	3.25086	5.14609
DALYs (Disability-Adjusted Life Years)	Bahrain	Both	All Ages	Kidney cancer	Number	1990	157.093	132.931	180.799
DALYs (Disability-Adjusted Life Years)	Bahrain	Both	All Ages	Kidney cancer	Rate per 100.000	1990	31.4237	26.5905	36.1657
DALYs (Disability-Adjusted Life Years)	Bahrain	Both	All Ages	Bladder cancer	Number	1990	232.676	197.431	271.749
DALYs (Disability-Adjusted Life Years)	Bahrain	Both	All Ages	Bladder cancer	Rate per 100.000	1990	46.5426	39.4926	54.3586
DALYs (Disability-Adjusted Life Years)	Bahrain	Both	All Ages	Brain and nervous system cancer	Number	1990	283.485	220.079	358.547
DALYs (Disability-Adjusted Life Years)	Bahrain	Both	All Ages	Brain and nervous system cancer	Rate per 100.000	1990	56.706	44.0229	71.7209
DALYs (Disability-Adjusted Life Years)	Bahrain	Both	All Ages	Thyroid cancer	Number	1990	59.8955	47.0088	80.6886
DALYs (Disability-Adjusted Life Years)	Bahrain	Both	All Ages	Thyroid cancer	Rate per 100.000	1990	11.981	9.40326	16.1403
DALYs (Disability-Adjusted Life Years)	Bahrain	Both	All Ages	Mesothelioma	Number	1990	40.5879	32.9402	49.58
DALYs (Disability-Adjusted Life Years)	Bahrain	Both	All Ages	Mesothelioma	Rate per 100.000	1990	8.11888	6.58911	9.91758
DALYs (Disability-Adjusted Life Years)	Bahrain	Both	All Ages	Hodgkin lymphoma	Number	1990	203.274	152.092	263.01
DALYs (Disability-Adjusted Life Years)	Bahrain	Both	All Ages	Hodgkin lymphoma	Rate per 100.000	1990	40.6613	30.4232	52.6103
DALYs (Disability-Adjusted Life Years)	Bahrain	Both	All Ages	Non-Hodgkin lymphoma	Number	1990	401.981	274.355	515.352
DALYs (Disability-Adjusted Life Years)	Bahrain	Both	All Ages	Non-Hodgkin lymphoma	Rate per 100.000	1990	80.4091	54.8799	103.087
DALYs (Disability-Adjusted Life Years)	Bahrain	Both	All Ages	Multiple myeloma	Number	1990	107.391	91.3346	125.176
DALYs (Disability-Adjusted Life Years)	Bahrain	Both	All Ages	Multiple myeloma	Rate per 100.000	1990	21.4816	18.2698	25.0391
DALYs (Disability-Adjusted Life Years)	Bahrain	Both	All Ages	Leukemia	Number	1990	724.95	611.779	838.091
DALYs (Disability-Adjusted Life Years)	Bahrain	Both	All Ages	Leukemia	Rate per 100.000	1990	145.013	122.375	167.645
DALYs (Disability-Adjusted Life Years)	Bahrain	Both	All Ages	Other neoplasms	Number	1990	489.748	405.399	573.339
DALYs (Disability-Adjusted Life Years)	Bahrain	Both	All Ages	Other neoplasms	Rate per 100.000	1990	97.9653	81.0928	114.686
DALYs (Disability-Adjusted Life Years)	Bahrain	Both	All Ages	Non-melanoma skin cancer (squamous-cell carcinoma)	Number	1990	32.7939	27.0403	39.3738
DALYs (Disability-Adjusted Life Years)	Bahrain	Both	All Ages	Non-melanoma skin cancer (squamous-cell carcinoma)	Rate per 100.000	1990	6.55984	5.40892	7.87602
DALYs (Disability-Adjusted Life Years)	Bahrain	Both	All Ages	Non-melanoma skin cancer (basal-cell carcinoma)	Number	1990	0.0543256	0.0251071	0.101157
DALYs (Disability-Adjusted Life Years)	Bahrain	Both	All Ages	Non-melanoma skin cancer (basal-cell carcinoma)	Rate per 100.000	1990	0.0108669	0.00502223	0.0202346
DALYs (Disability-Adjusted Life Years)	Libya	Female	Age-standardized	Neoplasms	Number	1990	0.0229727	0.0186297	0.0279108
DALYs (Disability-Adjusted Life Years)	Libya	Female	Age-standardized	Neoplasms	Rate per 100.000	1990	2297.27	1862.97	2791.08
DALYs (Disability-Adjusted Life Years)	Libya	Female	Age-standardized	Esophageal cancer	Number	1990	0.000117111	9.07044e-05	0.000144596
DALYs (Disability-Adjusted Life Years)	Libya	Female	Age-standardized	Esophageal cancer	Rate per 100.000	1990	11.7111	9.07044	14.4596
DALYs (Disability-Adjusted Life Years)	Libya	Female	Age-standardized	Stomach cancer	Number	1990	0.000860651	0.000685158	0.0010671
DALYs (Disability-Adjusted Life Years)	Libya	Female	Age-standardized	Stomach cancer	Rate per 100.000	1990	86.0651	68.5158	106.71
DALYs (Disability-Adjusted Life Years)	Libya	Female	Age-standardized	Liver cancer	Number	1990	0.00117404	0.000592764	0.00165391
DALYs (Disability-Adjusted Life Years)	Libya	Female	Age-standardized	Liver cancer	Rate per 100.000	1990	117.404	59.2764	165.391
DALYs (Disability-Adjusted Life Years)	Libya	Female	Age-standardized	Larynx cancer	Number	1990	0.000139062	0.000106315	0.000176076
DALYs (Disability-Adjusted Life Years)	Libya	Female	Age-standardized	Larynx cancer	Rate per 100.000	1990	13.9062	10.6315	17.6076
DALYs (Disability-Adjusted Life Years)	Libya	Female	Age-standardized	Tracheal, bronchus, and lung cancer	Number	1990	0.00104705	0.000801908	0.0013522
DALYs (Disability-Adjusted Life Years)	Libya	Female	Age-standardized	Tracheal, bronchus, and lung cancer	Rate per 100.000	1990	104.705	80.1908	135.22
DALYs (Disability-Adjusted Life Years)	Libya	Female	Age-standardized	Breast cancer	Number	1990	0.00259301	0.00186179	0.00348874
DALYs (Disability-Adjusted Life Years)	Libya	Female	Age-standardized	Breast cancer	Rate per 100.000	1990	259.301	186.179	348.874
DALYs (Disability-Adjusted Life Years)	Libya	Female	Age-standardized	Cervical cancer	Number	1990	0.0023051	0.0017643	0.00294903
DALYs (Disability-Adjusted Life Years)	Libya	Female	Age-standardized	Cervical cancer	Rate per 100.000	1990	230.51	176.43	294.903
DALYs (Disability-Adjusted Life Years)	Libya	Female	Age-standardized	Uterine cancer	Number	1990	0.000689054	0.00053063	0.000887415
DALYs (Disability-Adjusted Life Years)	Libya	Female	Age-standardized	Uterine cancer	Rate per 100.000	1990	68.9054	53.063	88.7415
DALYs (Disability-Adjusted Life Years)	Libya	Female	Age-standardized	Colon and rectum cancer	Number	1990	0.00360667	0.00275564	0.00470739
DALYs (Disability-Adjusted Life Years)	Libya	Female	Age-standardized	Colon and rectum cancer	Rate per 100.000	1990	360.667	275.564	470.739
DALYs (Disability-Adjusted Life Years)	Libya	Female	Age-standardized	Lip and oral cavity cancer	Number	1990	0.000185353	0.000143581	0.000234989
DALYs (Disability-Adjusted Life Years)	Libya	Female	Age-standardized	Lip and oral cavity cancer	Rate per 100.000	1990	18.5353	14.3581	23.4989
DALYs (Disability-Adjusted Life Years)	Libya	Female	Age-standardized	Nasopharynx cancer	Number	1990	0.000353443	0.000259541	0.000477326
DALYs (Disability-Adjusted Life Years)	Libya	Female	Age-standardized	Nasopharynx cancer	Rate per 100.000	1990	35.3443	25.9541	47.7326
DALYs (Disability-Adjusted Life Years)	Libya	Female	Age-standardized	Other pharynx cancer	Number	1990	5.57768e-05	4.33595e-05	7.03106e-05
DALYs (Disability-Adjusted Life Years)	Libya	Female	Age-standardized	Other pharynx cancer	Rate per 100.000	1990	5.57768	4.33595	7.03106
DALYs (Disability-Adjusted Life Years)	Libya	Female	Age-standardized	Gallbladder and biliary tract cancer	Number	1990	0.00096606	0.000738518	0.00121762
DALYs (Disability-Adjusted Life Years)	Libya	Female	Age-standardized	Gallbladder and biliary tract cancer	Rate per 100.000	1990	96.606	73.8518	121.762
DALYs (Disability-Adjusted Life Years)	Libya	Female	Age-standardized	Pancreatic cancer	Number	1990	0.00108754	0.00087872	0.00131994
DALYs (Disability-Adjusted Life Years)	Libya	Female	Age-standardized	Pancreatic cancer	Rate per 100.000	1990	108.754	87.872	131.994
DALYs (Disability-Adjusted Life Years)	Libya	Female	Age-standardized	Malignant skin melanoma	Number	1990	5.1948e-05	3.93375e-05	6.72549e-05
DALYs (Disability-Adjusted Life Years)	Libya	Female	Age-standardized	Malignant skin melanoma	Rate per 100.000	1990	5.1948	3.93375	6.72549
DALYs (Disability-Adjusted Life Years)	Libya	Female	Age-standardized	Non-melanoma skin cancer	Number	1990	1.80367e-05	1.32983e-05	2.38987e-05
DALYs (Disability-Adjusted Life Years)	Libya	Female	Age-standardized	Non-melanoma skin cancer	Rate per 100.000	1990	1.80367	1.32983	2.38987
DALYs (Disability-Adjusted Life Years)	Libya	Female	Age-standardized	Ovarian cancer	Number	1990	0.0013585	0.00104319	0.00171655
DALYs (Disability-Adjusted Life Years)	Libya	Female	Age-standardized	Ovarian cancer	Rate per 100.000	1990	135.85	104.319	171.655
DALYs (Disability-Adjusted Life Years)	Libya	Female	Age-standardized	Kidney cancer	Number	1990	0.000418877	0.000298474	0.00056326
DALYs (Disability-Adjusted Life Years)	Libya	Female	Age-standardized	Kidney cancer	Rate per 100.000	1990	41.8877	29.8474	56.326
DALYs (Disability-Adjusted Life Years)	Libya	Female	Age-standardized	Bladder cancer	Number	1990	0.000233219	0.00018341	0.000290319
DALYs (Disability-Adjusted Life Years)	Libya	Female	Age-standardized	Bladder cancer	Rate per 100.000	1990	23.3219	18.341	29.0319
DALYs (Disability-Adjusted Life Years)	Libya	Female	Age-standardized	Brain and nervous system cancer	Number	1990	0.000950832	0.000729546	0.0012403
DALYs (Disability-Adjusted Life Years)	Libya	Female	Age-standardized	Brain and nervous system cancer	Rate per 100.000	1990	95.0832	72.9546	124.03
DALYs (Disability-Adjusted Life Years)	Libya	Female	Age-standardized	Thyroid cancer	Number	1990	0.000174901	0.000128746	0.000231636
DALYs (Disability-Adjusted Life Years)	Libya	Female	Age-standardized	Thyroid cancer	Rate per 100.000	1990	17.4901	12.8746	23.1636
DALYs (Disability-Adjusted Life Years)	Libya	Female	Age-standardized	Mesothelioma	Number	1990	3.41446e-05	2.57149e-05	4.4545e-05
DALYs (Disability-Adjusted Life Years)	Libya	Female	Age-standardized	Mesothelioma	Rate per 100.000	1990	3.41446	2.57149	4.4545
DALYs (Disability-Adjusted Life Years)	Libya	Female	Age-standardized	Hodgkin lymphoma	Number	1990	0.00033419	0.000135996	0.000518488
DALYs (Disability-Adjusted Life Years)	Libya	Female	Age-standardized	Hodgkin lymphoma	Rate per 100.000	1990	33.419	13.5996	51.8488
DALYs (Disability-Adjusted Life Years)	Libya	Female	Age-standardized	Non-Hodgkin lymphoma	Number	1990	0.000827958	0.000587821	0.00109777
DALYs (Disability-Adjusted Life Years)	Libya	Female	Age-standardized	Non-Hodgkin lymphoma	Rate per 100.000	1990	82.7958	58.7821	109.777
DALYs (Disability-Adjusted Life Years)	Libya	Female	Age-standardized	Multiple myeloma	Number	1990	0.000373269	0.000281954	0.000480635
DALYs (Disability-Adjusted Life Years)	Libya	Female	Age-standardized	Multiple myeloma	Rate per 100.000	1990	37.3269	28.1954	48.0635
DALYs (Disability-Adjusted Life Years)	Libya	Female	Age-standardized	Leukemia	Number	1990	0.00142161	0.00113944	0.0017726
DALYs (Disability-Adjusted Life Years)	Libya	Female	Age-standardized	Leukemia	Rate per 100.000	1990	142.161	113.944	177.26
DALYs (Disability-Adjusted Life Years)	Libya	Female	Age-standardized	Other neoplasms	Number	1990	0.00159535	0.00126744	0.00197422
DALYs (Disability-Adjusted Life Years)	Libya	Female	Age-standardized	Other neoplasms	Rate per 100.000	1990	159.535	126.744	197.422
DALYs (Disability-Adjusted Life Years)	Libya	Female	Age-standardized	Non-melanoma skin cancer (squamous-cell carcinoma)	Number	1990	1.79041e-05	1.30826e-05	2.37398e-05
DALYs (Disability-Adjusted Life Years)	Libya	Female	Age-standardized	Non-melanoma skin cancer (squamous-cell carcinoma)	Rate per 100.000	1990	1.79041	1.30826	2.37398
DALYs (Disability-Adjusted Life Years)	Libya	Female	Age-standardized	Non-melanoma skin cancer (basal-cell carcinoma)	Number	1990	1.3264e-07	5.7367e-08	2.62632e-07
DALYs (Disability-Adjusted Life Years)	Libya	Female	Age-standardized	Non-melanoma skin cancer (basal-cell carcinoma)	Rate per 100.000	1990	0.013264	0.0057367	0.0262632
DALYs (Disability-Adjusted Life Years)	Bahrain	Both	Age-standardized	Neoplasms	Number	1990	0.0276257	0.0247034	0.0306915
DALYs (Disability-Adjusted Life Years)	Bahrain	Both	Age-standardized	Neoplasms	Rate per 100.000	1990	2762.57	2470.34	3069.15
DALYs (Disability-Adjusted Life Years)	Bahrain	Both	Age-standardized	Esophageal cancer	Number	1990	0.00068436	0.000581009	0.000799449
DALYs (Disability-Adjusted Life Years)	Bahrain	Both	Age-standardized	Esophageal cancer	Rate per 100.000	1990	68.436	58.1009	79.9449
DALYs (Disability-Adjusted Life Years)	Bahrain	Both	Age-standardized	Stomach cancer	Number	1990	0.00198893	0.00174394	0.00224776
DALYs (Disability-Adjusted Life Years)	Bahrain	Both	Age-standardized	Stomach cancer	Rate per 100.000	1990	198.893	174.394	224.776
DALYs (Disability-Adjusted Life Years)	Bahrain	Both	Age-standardized	Liver cancer	Number	1990	0.00105216	0.000867979	0.00136934
DALYs (Disability-Adjusted Life Years)	Bahrain	Both	Age-standardized	Liver cancer	Rate per 100.000	1990	105.216	86.7979	136.934
DALYs (Disability-Adjusted Life Years)	Bahrain	Both	Age-standardized	Larynx cancer	Number	1990	0.000447128	0.000370856	0.000529374
DALYs (Disability-Adjusted Life Years)	Bahrain	Both	Age-standardized	Larynx cancer	Rate per 100.000	1990	44.7128	37.0856	52.9374
DALYs (Disability-Adjusted Life Years)	Bahrain	Both	Age-standardized	Tracheal, bronchus, and lung cancer	Number	1990	0.00566836	0.00484616	0.00652639
DALYs (Disability-Adjusted Life Years)	Bahrain	Both	Age-standardized	Tracheal, bronchus, and lung cancer	Rate per 100.000	1990	566.836	484.616	652.639
DALYs (Disability-Adjusted Life Years)	Bahrain	Both	Age-standardized	Breast cancer	Number	1990	0.00296985	0.00236385	0.0038903
DALYs (Disability-Adjusted Life Years)	Bahrain	Both	Age-standardized	Breast cancer	Rate per 100.000	1990	296.985	236.385	389.03
DALYs (Disability-Adjusted Life Years)	Bahrain	Both	Age-standardized	Cervical cancer	Number	1990	0.000518988	0.000400597	0.000650882
DALYs (Disability-Adjusted Life Years)	Bahrain	Both	Age-standardized	Cervical cancer	Rate per 100.000	1990	51.8988	40.0597	65.0882
DALYs (Disability-Adjusted Life Years)	Bahrain	Both	Age-standardized	Uterine cancer	Number	1990	0.000338641	0.000266443	0.0004209
DALYs (Disability-Adjusted Life Years)	Bahrain	Both	Age-standardized	Uterine cancer	Rate per 100.000	1990	33.8641	26.6443	42.09
DALYs (Disability-Adjusted Life Years)	Bahrain	Both	Age-standardized	Prostate cancer	Number	1990	0.000901593	0.000649029	0.00140825
DALYs (Disability-Adjusted Life Years)	Bahrain	Both	Age-standardized	Prostate cancer	Rate per 100.000	1990	90.1593	64.9029	140.825
DALYs (Disability-Adjusted Life Years)	Bahrain	Both	Age-standardized	Colon and rectum cancer	Number	1990	0.00153115	0.0013407	0.0017246
DALYs (Disability-Adjusted Life Years)	Bahrain	Both	Age-standardized	Colon and rectum cancer	Rate per 100.000	1990	153.115	134.07	172.46
DALYs (Disability-Adjusted Life Years)	Bahrain	Both	Age-standardized	Lip and oral cavity cancer	Number	1990	0.00045257	0.000379592	0.000536756
DALYs (Disability-Adjusted Life Years)	Bahrain	Both	Age-standardized	Lip and oral cavity cancer	Rate per 100.000	1990	45.257	37.9592	53.6756
DALYs (Disability-Adjusted Life Years)	Bahrain	Both	Age-standardized	Nasopharynx cancer	Number	1990	0.000267617	0.000196678	0.000327875
DALYs (Disability-Adjusted Life Years)	Bahrain	Both	Age-standardized	Nasopharynx cancer	Rate per 100.000	1990	26.7617	19.6678	32.7875
DALYs (Disability-Adjusted Life Years)	Bahrain	Both	Age-standardized	Other pharynx cancer	Number	1990	0.000163237	0.000139187	0.000188564
DALYs (Disability-Adjusted Life Years)	Bahrain	Both	Age-standardized	Other pharynx cancer	Rate per 100.000	1990	16.3237	13.9187	18.8564
DALYs (Disability-Adjusted Life Years)	Bahrain	Both	Age-standardized	Gallbladder and biliary tract cancer	Number	1990	0.000307773	0.000262657	0.000353667
DALYs (Disability-Adjusted Life Years)	Bahrain	Both	Age-standardized	Gallbladder and biliary tract cancer	Rate per 100.000	1990	30.7773	26.2657	35.3667
DALYs (Disability-Adjusted Life Years)	Bahrain	Both	Age-standardized	Pancreatic cancer	Number	1990	0.00121223	0.00105067	0.00139169
DALYs (Disability-Adjusted Life Years)	Bahrain	Both	Age-standardized	Pancreatic cancer	Rate per 100.000	1990	121.223	105.067	139.169
DALYs (Disability-Adjusted Life Years)	Bahrain	Both	Age-standardized	Malignant skin melanoma	Number	1990	6.03887e-05	4.75683e-05	7.15831e-05
DALYs (Disability-Adjusted Life Years)	Bahrain	Both	Age-standardized	Malignant skin melanoma	Rate per 100.000	1990	6.03887	4.75683	7.15831
DALYs (Disability-Adjusted Life Years)	Bahrain	Both	Age-standardized	Non-melanoma skin cancer	Number	1990	0.000126999	0.000105824	0.000150505
DALYs (Disability-Adjusted Life Years)	Bahrain	Both	Age-standardized	Non-melanoma skin cancer	Rate per 100.000	1990	12.6999	10.5824	15.0505
DALYs (Disability-Adjusted Life Years)	Bahrain	Both	Age-standardized	Ovarian cancer	Number	1990	0.000617129	0.000512279	0.000743927
DALYs (Disability-Adjusted Life Years)	Bahrain	Both	Age-standardized	Ovarian cancer	Rate per 100.000	1990	61.7129	51.2279	74.3927
DALYs (Disability-Adjusted Life Years)	Bahrain	Both	Age-standardized	Testicular cancer	Number	1990	3.92985e-05	3.15152e-05	4.86324e-05
DALYs (Disability-Adjusted Life Years)	Bahrain	Both	Age-standardized	Testicular cancer	Rate per 100.000	1990	3.92985	3.15152	4.86324
DALYs (Disability-Adjusted Life Years)	Bahrain	Both	Age-standardized	Kidney cancer	Number	1990	0.000554555	0.000466367	0.000646156
DALYs (Disability-Adjusted Life Years)	Bahrain	Both	Age-standardized	Kidney cancer	Rate per 100.000	1990	55.4555	46.6367	64.6156
DALYs (Disability-Adjusted Life Years)	Bahrain	Both	Age-standardized	Bladder cancer	Number	1990	0.00117663	0.000972771	0.00140414
DALYs (Disability-Adjusted Life Years)	Bahrain	Both	Age-standardized	Bladder cancer	Rate per 100.000	1990	117.663	97.2771	140.414
DALYs (Disability-Adjusted Life Years)	Bahrain	Both	Age-standardized	Brain and nervous system cancer	Number	1990	0.000746299	0.000587686	0.000951734
DALYs (Disability-Adjusted Life Years)	Bahrain	Both	Age-standardized	Brain and nervous system cancer	Rate per 100.000	1990	74.6299	58.7686	95.1734
DALYs (Disability-Adjusted Life Years)	Bahrain	Both	Age-standardized	Thyroid cancer	Number	1990	0.000239678	0.000196137	0.00033899
DALYs (Disability-Adjusted Life Years)	Bahrain	Both	Age-standardized	Thyroid cancer	Rate per 100.000	1990	23.9678	19.6137	33.899
DALYs (Disability-Adjusted Life Years)	Bahrain	Both	Age-standardized	Mesothelioma	Number	1990	0.000135742	0.000110296	0.000162974
DALYs (Disability-Adjusted Life Years)	Bahrain	Both	Age-standardized	Mesothelioma	Rate per 100.000	1990	13.5742	11.0296	16.2974
DALYs (Disability-Adjusted Life Years)	Bahrain	Both	Age-standardized	Hodgkin lymphoma	Number	1990	0.000503801	0.000374849	0.000648081
DALYs (Disability-Adjusted Life Years)	Bahrain	Both	Age-standardized	Hodgkin lymphoma	Rate per 100.000	1990	50.3801	37.4849	64.8081
DALYs (Disability-Adjusted Life Years)	Bahrain	Both	Age-standardized	Non-Hodgkin lymphoma	Number	1990	0.00118213	0.000879056	0.00151413
DALYs (Disability-Adjusted Life Years)	Bahrain	Both	Age-standardized	Non-Hodgkin lymphoma	Rate per 100.000	1990	118.213	87.9056	151.413
DALYs (Disability-Adjusted Life Years)	Bahrain	Both	Age-standardized	Multiple myeloma	Number	1990	0.000448269	0.000382774	0.00052026
DALYs (Disability-Adjusted Life Years)	Bahrain	Both	Age-standardized	Multiple myeloma	Rate per 100.000	1990	44.8269	38.2774	52.026
DALYs (Disability-Adjusted Life Years)	Bahrain	Both	Age-standardized	Leukemia	Number	1990	0.00188228	0.00160861	0.00216139
DALYs (Disability-Adjusted Life Years)	Bahrain	Both	Age-standardized	Leukemia	Rate per 100.000	1990	188.228	160.861	216.139
DALYs (Disability-Adjusted Life Years)	Bahrain	Both	Age-standardized	Other neoplasms	Number	1990	0.00140792	0.00115207	0.00165564
DALYs (Disability-Adjusted Life Years)	Bahrain	Both	Age-standardized	Other neoplasms	Rate per 100.000	1990	140.792	115.207	165.564
DALYs (Disability-Adjusted Life Years)	Bahrain	Both	Age-standardized	Non-melanoma skin cancer (squamous-cell carcinoma)	Number	1990	0.000126747	0.000105576	0.000149907
DALYs (Disability-Adjusted Life Years)	Bahrain	Both	Age-standardized	Non-melanoma skin cancer (squamous-cell carcinoma)	Rate per 100.000	1990	12.6748	10.5576	14.9907
DALYs (Disability-Adjusted Life Years)	Bahrain	Both	Age-standardized	Non-melanoma skin cancer (basal-cell carcinoma)	Number	1990	2.51982e-07	1.15068e-07	4.61609e-07
DALYs (Disability-Adjusted Life Years)	Bahrain	Both	Age-standardized	Non-melanoma skin cancer (basal-cell carcinoma)	Rate per 100.000	1990	0.0251982	0.0115068	0.0461609
DALYs (Disability-Adjusted Life Years)	Libya	Both	All Ages	Neoplasms	Number	1990	60388.1	52551.6	68878.8
DALYs (Disability-Adjusted Life Years)	Libya	Both	All Ages	Neoplasms	Rate per 100.000	1990	1375.93	1197.38	1569.39
DALYs (Disability-Adjusted Life Years)	Libya	Both	All Ages	Esophageal cancer	Number	1990	625.175	498.428	770.903
DALYs (Disability-Adjusted Life Years)	Libya	Both	All Ages	Esophageal cancer	Rate per 100.000	1990	14.2445	11.3566	17.5649
DALYs (Disability-Adjusted Life Years)	Libya	Both	All Ages	Stomach cancer	Number	1990	2197.75	1805.52	2666.36
DALYs (Disability-Adjusted Life Years)	Libya	Both	All Ages	Stomach cancer	Rate per 100.000	1990	50.0754	41.1385	60.7525
DALYs (Disability-Adjusted Life Years)	Libya	Both	All Ages	Liver cancer	Number	1990	2854.01	1935.39	3605.7
DALYs (Disability-Adjusted Life Years)	Libya	Both	All Ages	Liver cancer	Rate per 100.000	1990	65.0282	44.0974	82.1552
DALYs (Disability-Adjusted Life Years)	Libya	Both	All Ages	Larynx cancer	Number	1990	1100.81	882.85	1354.95
DALYs (Disability-Adjusted Life Years)	Libya	Both	All Ages	Larynx cancer	Rate per 100.000	1990	25.0817	20.1156	30.8724
DALYs (Disability-Adjusted Life Years)	Libya	Both	All Ages	Tracheal, bronchus, and lung cancer	Number	1990	9562.36	7771.19	11797.8
DALYs (Disability-Adjusted Life Years)	Libya	Both	All Ages	Tracheal, bronchus, and lung cancer	Rate per 100.000	1990	217.877	177.065	268.812
DALYs (Disability-Adjusted Life Years)	Libya	Both	All Ages	Breast cancer	Number	1990	2797.19	2016.3	3783.13
DALYs (Disability-Adjusted Life Years)	Libya	Both	All Ages	Breast cancer	Rate per 100.000	1990	63.7335	45.9411	86.1981
DALYs (Disability-Adjusted Life Years)	Libya	Both	All Ages	Cervical cancer	Number	1990	2397.54	1812.32	3085.82
DALYs (Disability-Adjusted Life Years)	Libya	Both	All Ages	Cervical cancer	Rate per 100.000	1990	54.6275	41.2933	70.3099
DALYs (Disability-Adjusted Life Years)	Libya	Both	All Ages	Uterine cancer	Number	1990	623.34	477.909	807.102
DALYs (Disability-Adjusted Life Years)	Libya	Both	All Ages	Uterine cancer	Rate per 100.000	1990	14.2027	10.8891	18.3897
DALYs (Disability-Adjusted Life Years)	Libya	Both	All Ages	Prostate cancer	Number	1990	653.477	418.95	847.845
DALYs (Disability-Adjusted Life Years)	Libya	Both	All Ages	Prostate cancer	Rate per 100.000	1990	14.8894	9.5457	19.318
DALYs (Disability-Adjusted Life Years)	Libya	Both	All Ages	Colon and rectum cancer	Number	1990	7412.18	6002.06	9003.57
DALYs (Disability-Adjusted Life Years)	Libya	Both	All Ages	Colon and rectum cancer	Rate per 100.000	1990	168.885	136.756	205.145
DALYs (Disability-Adjusted Life Years)	Libya	Both	All Ages	Lip and oral cavity cancer	Number	1990	393.238	328.484	470.927
DALYs (Disability-Adjusted Life Years)	Libya	Both	All Ages	Lip and oral cavity cancer	Rate per 100.000	1990	8.95986	7.48444	10.73
DALYs (Disability-Adjusted Life Years)	Libya	Both	All Ages	Nasopharynx cancer	Number	1990	1068.35	816.776	1321.07
DALYs (Disability-Adjusted Life Years)	Libya	Both	All Ages	Nasopharynx cancer	Rate per 100.000	1990	24.3422	18.6101	30.1004
DALYs (Disability-Adjusted Life Years)	Libya	Both	All Ages	Other pharynx cancer	Number	1990	138.786	115.391	163.979
DALYs (Disability-Adjusted Life Years)	Libya	Both	All Ages	Other pharynx cancer	Rate per 100.000	1990	3.16223	2.62917	3.73623
DALYs (Disability-Adjusted Life Years)	Libya	Both	All Ages	Gallbladder and biliary tract cancer	Number	1990	1263.89	1016.95	1540.28
DALYs (Disability-Adjusted Life Years)	Libya	Both	All Ages	Gallbladder and biliary tract cancer	Rate per 100.000	1990	28.7975	23.171	35.095
DALYs (Disability-Adjusted Life Years)	Libya	Both	All Ages	Pancreatic cancer	Number	1990	3007.08	2490.93	3545.9
DALYs (Disability-Adjusted Life Years)	Libya	Both	All Ages	Pancreatic cancer	Rate per 100.000	1990	68.5157	56.7555	80.7927
DALYs (Disability-Adjusted Life Years)	Libya	Both	All Ages	Malignant skin melanoma	Number	1990	122.962	95.9715	154.774
DALYs (Disability-Adjusted Life Years)	Libya	Both	All Ages	Malignant skin melanoma	Rate per 100.000	1990	2.80167	2.18669	3.52649
DALYs (Disability-Adjusted Life Years)	Libya	Both	All Ages	Non-melanoma skin cancer	Number	1990	120.041	97.9533	144.597
DALYs (Disability-Adjusted Life Years)	Libya	Both	All Ages	Non-melanoma skin cancer	Rate per 100.000	1990	2.73512	2.23185	3.29461
DALYs (Disability-Adjusted Life Years)	Libya	Both	All Ages	Ovarian cancer	Number	1990	1467.66	1136.2	1862.26
DALYs (Disability-Adjusted Life Years)	Libya	Both	All Ages	Ovarian cancer	Rate per 100.000	1990	33.4404	25.8882	42.4313
DALYs (Disability-Adjusted Life Years)	Libya	Both	All Ages	Testicular cancer	Number	1990	156.315	104.261	217.294
DALYs (Disability-Adjusted Life Years)	Libya	Both	All Ages	Testicular cancer	Rate per 100.000	1990	3.56161	2.37556	4.951
DALYs (Disability-Adjusted Life Years)	Libya	Both	All Ages	Kidney cancer	Number	1990	1317.38	1050.25	1637.75
DALYs (Disability-Adjusted Life Years)	Libya	Both	All Ages	Kidney cancer	Rate per 100.000	1990	30.0163	23.9298	37.3159
DALYs (Disability-Adjusted Life Years)	Libya	Both	All Ages	Bladder cancer	Number	1990	1238.14	970.83	1560.79
DALYs (Disability-Adjusted Life Years)	Libya	Both	All Ages	Bladder cancer	Rate per 100.000	1990	28.2108	22.1202	35.5624
DALYs (Disability-Adjusted Life Years)	Libya	Both	All Ages	Brain and nervous system cancer	Number	1990	4693.49	3831.56	6016.85
DALYs (Disability-Adjusted Life Years)	Libya	Both	All Ages	Brain and nervous system cancer	Rate per 100.000	1990	106.94	87.3014	137.093
DALYs (Disability-Adjusted Life Years)	Libya	Both	All Ages	Thyroid cancer	Number	1990	253.07	193.928	320.752
DALYs (Disability-Adjusted Life Years)	Libya	Both	All Ages	Thyroid cancer	Rate per 100.000	1990	5.76616	4.41862	7.30828
DALYs (Disability-Adjusted Life Years)	Libya	Both	All Ages	Mesothelioma	Number	1990	130.598	102.193	166.113
DALYs (Disability-Adjusted Life Years)	Libya	Both	All Ages	Mesothelioma	Rate per 100.000	1990	2.97565	2.32844	3.78487
DALYs (Disability-Adjusted Life Years)	Libya	Both	All Ages	Hodgkin lymphoma	Number	1990	1209.1	690.962	1615.91
DALYs (Disability-Adjusted Life Years)	Libya	Both	All Ages	Hodgkin lymphoma	Rate per 100.000	1990	27.5492	15.7435	36.8183
DALYs (Disability-Adjusted Life Years)	Libya	Both	All Ages	Non-Hodgkin lymphoma	Number	1990	2615.37	2037.79	3229.5
DALYs (Disability-Adjusted Life Years)	Libya	Both	All Ages	Non-Hodgkin lymphoma	Rate per 100.000	1990	59.5907	46.4308	73.5837
DALYs (Disability-Adjusted Life Years)	Libya	Both	All Ages	Multiple myeloma	Number	1990	768.927	598.168	940.547
DALYs (Disability-Adjusted Life Years)	Libya	Both	All Ages	Multiple myeloma	Rate per 100.000	1990	17.5199	13.6292	21.4302
DALYs (Disability-Adjusted Life Years)	Libya	Both	All Ages	Leukemia	Number	1990	5133.83	4274.82	6143.28
DALYs (Disability-Adjusted Life Years)	Libya	Both	All Ages	Leukemia	Rate per 100.000	1990	116.973	97.4011	139.974
DALYs (Disability-Adjusted Life Years)	Libya	Both	All Ages	Other neoplasms	Number	1990	5066.11	4206.56	5978.16
DALYs (Disability-Adjusted Life Years)	Libya	Both	All Ages	Other neoplasms	Rate per 100.000	1990	115.43	95.8459	136.211
DALYs (Disability-Adjusted Life Years)	Libya	Both	All Ages	Non-melanoma skin cancer (squamous-cell carcinoma)	Number	1990	119.608	97.5121	144.311
DALYs (Disability-Adjusted Life Years)	Libya	Both	All Ages	Non-melanoma skin cancer (squamous-cell carcinoma)	Rate per 100.000	1990	2.72526	2.2218	3.2881
DALYs (Disability-Adjusted Life Years)	Libya	Both	All Ages	Non-melanoma skin cancer (basal-cell carcinoma)	Number	1990	0.432912	0.187756	0.837325
DALYs (Disability-Adjusted Life Years)	Libya	Both	All Ages	Non-melanoma skin cancer (basal-cell carcinoma)	Rate per 100.000	1990	0.00986382	0.00427799	0.0190783
DALYs (Disability-Adjusted Life Years)	Libya	Both	Age-standardized	Neoplasms	Number	1990	0.0262513	0.0226183	0.0302121
DALYs (Disability-Adjusted Life Years)	Libya	Both	Age-standardized	Neoplasms	Rate per 100.000	1990	2625.13	2261.83	3021.21
DALYs (Disability-Adjusted Life Years)	Libya	Both	Age-standardized	Esophageal cancer	Number	1990	0.000322304	0.000257859	0.000395465
DALYs (Disability-Adjusted Life Years)	Libya	Both	Age-standardized	Esophageal cancer	Rate per 100.000	1990	32.2304	25.7859	39.5465
DALYs (Disability-Adjusted Life Years)	Libya	Both	Age-standardized	Stomach cancer	Number	1990	0.00111335	0.000929387	0.00133898
DALYs (Disability-Adjusted Life Years)	Libya	Both	Age-standardized	Stomach cancer	Rate per 100.000	1990	111.335	92.9387	133.898
DALYs (Disability-Adjusted Life Years)	Libya	Both	Age-standardized	Liver cancer	Number	1990	0.00145583	0.00095543	0.00184981
DALYs (Disability-Adjusted Life Years)	Libya	Both	Age-standardized	Liver cancer	Rate per 100.000	1990	145.583	95.543	184.981
DALYs (Disability-Adjusted Life Years)	Libya	Both	Age-standardized	Larynx cancer	Number	1990	0.000596869	0.000477934	0.000732126
DALYs (Disability-Adjusted Life Years)	Libya	Both	Age-standardized	Larynx cancer	Rate per 100.000	1990	59.6869	47.7934	73.2126
DALYs (Disability-Adjusted Life Years)	Libya	Both	Age-standardized	Tracheal, bronchus, and lung cancer	Number	1990	0.00489191	0.00399903	0.00602741
DALYs (Disability-Adjusted Life Years)	Libya	Both	Age-standardized	Tracheal, bronchus, and lung cancer	Rate per 100.000	1990	489.191	399.903	602.741
DALYs (Disability-Adjusted Life Years)	Libya	Both	Age-standardized	Breast cancer	Number	1990	0.00120421	0.000869474	0.0016073
DALYs (Disability-Adjusted Life Years)	Libya	Both	Age-standardized	Breast cancer	Rate per 100.000	1990	120.421	86.9474	160.73
DALYs (Disability-Adjusted Life Years)	Libya	Both	Age-standardized	Cervical cancer	Number	1990	0.00107153	0.000819923	0.00136773
DALYs (Disability-Adjusted Life Years)	Libya	Both	Age-standardized	Cervical cancer	Rate per 100.000	1990	107.153	81.9923	136.773
DALYs (Disability-Adjusted Life Years)	Libya	Both	Age-standardized	Uterine cancer	Number	1990	0.000332821	0.000256906	0.000427764
DALYs (Disability-Adjusted Life Years)	Libya	Both	Age-standardized	Uterine cancer	Rate per 100.000	1990	33.2821	25.6906	42.7764
DALYs (Disability-Adjusted Life Years)	Libya	Both	Age-standardized	Prostate cancer	Number	1990	0.000473308	0.000290623	0.000626921
DALYs (Disability-Adjusted Life Years)	Libya	Both	Age-standardized	Prostate cancer	Rate per 100.000	1990	47.3308	29.0623	62.6921
DALYs (Disability-Adjusted Life Years)	Libya	Both	Age-standardized	Colon and rectum cancer	Number	1990	0.00340797	0.00275889	0.00414426
DALYs (Disability-Adjusted Life Years)	Libya	Both	Age-standardized	Colon and rectum cancer	Rate per 100.000	1990	340.797	275.889	414.426
DALYs (Disability-Adjusted Life Years)	Libya	Both	Age-standardized	Lip and oral cavity cancer	Number	1990	0.000191742	0.000160203	0.00022977
DALYs (Disability-Adjusted Life Years)	Libya	Both	Age-standardized	Lip and oral cavity cancer	Rate per 100.000	1990	19.1742	16.0203	22.977
DALYs (Disability-Adjusted Life Years)	Libya	Both	Age-standardized	Nasopharynx cancer	Number	1990	0.000426089	0.000298029	0.000532333
DALYs (Disability-Adjusted Life Years)	Libya	Both	Age-standardized	Nasopharynx cancer	Rate per 100.000	1990	42.6089	29.8029	53.2333
DALYs (Disability-Adjusted Life Years)	Libya	Both	Age-standardized	Other pharynx cancer	Number	1990	6.93631e-05	5.72203e-05	8.2124e-05
DALYs (Disability-Adjusted Life Years)	Libya	Both	Age-standardized	Other pharynx cancer	Rate per 100.000	1990	6.93631	5.72203	8.2124
DALYs (Disability-Adjusted Life Years)	Libya	Both	Age-standardized	Gallbladder and biliary tract cancer	Number	1990	0.000659048	0.000536124	0.000792221
DALYs (Disability-Adjusted Life Years)	Libya	Both	Age-standardized	Gallbladder and biliary tract cancer	Rate per 100.000	1990	65.9048	53.6124	79.2221
DALYs (Disability-Adjusted Life Years)	Libya	Both	Age-standardized	Pancreatic cancer	Number	1990	0.0015547	0.00130054	0.00181452
DALYs (Disability-Adjusted Life Years)	Libya	Both	Age-standardized	Pancreatic cancer	Rate per 100.000	1990	155.47	130.054	181.452
DALYs (Disability-Adjusted Life Years)	Libya	Both	Age-standardized	Malignant skin melanoma	Number	1990	5.1734e-05	3.9476e-05	6.48147e-05
DALYs (Disability-Adjusted Life Years)	Libya	Both	Age-standardized	Malignant skin melanoma	Rate per 100.000	1990	5.1734	3.9476	6.48147
DALYs (Disability-Adjusted Life Years)	Libya	Both	Age-standardized	Non-melanoma skin cancer	Number	1990	6.30536e-05	5.18835e-05	7.60886e-05
DALYs (Disability-Adjusted Life Years)	Libya	Both	Age-standardized	Non-melanoma skin cancer	Rate per 100.000	1990	6.30536	5.18835	7.60886
DALYs (Disability-Adjusted Life Years)	Libya	Both	Age-standardized	Ovarian cancer	Number	1990	0.000629544	0.00048433	0.000792832
DALYs (Disability-Adjusted Life Years)	Libya	Both	Age-standardized	Ovarian cancer	Rate per 100.000	1990	62.9544	48.433	79.2832
DALYs (Disability-Adjusted Life Years)	Libya	Both	Age-standardized	Testicular cancer	Number	1990	4.99467e-05	3.3077e-05	6.90813e-05
DALYs (Disability-Adjusted Life Years)	Libya	Both	Age-standardized	Testicular cancer	Rate per 100.000	1990	4.99467	3.3077	6.90813
DALYs (Disability-Adjusted Life Years)	Libya	Both	Age-standardized	Kidney cancer	Number	1990	0.000611072	0.000481784	0.000781223
DALYs (Disability-Adjusted Life Years)	Libya	Both	Age-standardized	Kidney cancer	Rate per 100.000	1990	61.1072	48.1784	78.1223
DALYs (Disability-Adjusted Life Years)	Libya	Both	Age-standardized	Bladder cancer	Number	1990	0.000761231	0.00060216	0.00095045
DALYs (Disability-Adjusted Life Years)	Libya	Both	Age-standardized	Bladder cancer	Rate per 100.000	1990	76.1231	60.216	95.045
DALYs (Disability-Adjusted Life Years)	Libya	Both	Age-standardized	Brain and nervous system cancer	Number	1990	0.00147689	0.00116522	0.00184358
DALYs (Disability-Adjusted Life Years)	Libya	Both	Age-standardized	Brain and nervous system cancer	Rate per 100.000	1990	147.689	116.522	184.358
DALYs (Disability-Adjusted Life Years)	Libya	Both	Age-standardized	Thyroid cancer	Number	1990	0.000123656	9.38508e-05	0.00015455
DALYs (Disability-Adjusted Life Years)	Libya	Both	Age-standardized	Thyroid cancer	Rate per 100.000	1990	12.3656	9.38508	15.455
DALYs (Disability-Adjusted Life Years)	Libya	Both	Age-standardized	Mesothelioma	Number	1990	5.94679e-05	4.64588e-05	7.50867e-05
DALYs (Disability-Adjusted Life Years)	Libya	Both	Age-standardized	Mesothelioma	Rate per 100.000	1990	5.94679	4.64588	7.50867
DALYs (Disability-Adjusted Life Years)	Libya	Both	Age-standardized	Hodgkin lymphoma	Number	1990	0.000338136	0.000200547	0.000446011
DALYs (Disability-Adjusted Life Years)	Libya	Both	Age-standardized	Hodgkin lymphoma	Rate per 100.000	1990	33.8136	20.0547	44.6011
DALYs (Disability-Adjusted Life Years)	Libya	Both	Age-standardized	Non-Hodgkin lymphoma	Number	1990	0.000980709	0.000733012	0.00121476
DALYs (Disability-Adjusted Life Years)	Libya	Both	Age-standardized	Non-Hodgkin lymphoma	Rate per 100.000	1990	98.0709	73.3012	121.476
DALYs (Disability-Adjusted Life Years)	Libya	Both	Age-standardized	Multiple myeloma	Number	1990	0.000400478	0.000308507	0.000488114
DALYs (Disability-Adjusted Life Years)	Libya	Both	Age-standardized	Multiple myeloma	Rate per 100.000	1990	40.0478	30.8507	48.8114
DALYs (Disability-Adjusted Life Years)	Libya	Both	Age-standardized	Leukemia	Number	1990	0.00147525	0.00124592	0.00170946
DALYs (Disability-Adjusted Life Years)	Libya	Both	Age-standardized	Leukemia	Rate per 100.000	1990	147.525	124.592	170.946
DALYs (Disability-Adjusted Life Years)	Libya	Both	Age-standardized	Other neoplasms	Number	1990	0.00145911	0.00120128	0.00174342
DALYs (Disability-Adjusted Life Years)	Libya	Both	Age-standardized	Other neoplasms	Rate per 100.000	1990	145.911	120.128	174.342
DALYs (Disability-Adjusted Life Years)	Libya	Both	Age-standardized	Non-melanoma skin cancer (squamous-cell carcinoma)	Number	1990	6.28325e-05	5.17434e-05	7.58113e-05
DALYs (Disability-Adjusted Life Years)	Libya	Both	Age-standardized	Non-melanoma skin cancer (squamous-cell carcinoma)	Rate per 100.000	1990	6.28325	5.17434	7.58113
DALYs (Disability-Adjusted Life Years)	Libya	Both	Age-standardized	Non-melanoma skin cancer (basal-cell carcinoma)	Number	1990	2.21179e-07	9.7384e-08	4.25405e-07
DALYs (Disability-Adjusted Life Years)	Libya	Both	Age-standardized	Non-melanoma skin cancer (basal-cell carcinoma)	Rate per 100.000	1990	0.0221179	0.0097384	0.0425405
DALYs (Disability-Adjusted Life Years)	Egypt	Male	All Ages	Neoplasms	Number	1990	488445	452698	534639
DALYs (Disability-Adjusted Life Years)	Egypt	Male	All Ages	Neoplasms	Rate per 100.000	1990	1728.81	1602.29	1892.31
DALYs (Disability-Adjusted Life Years)	Egypt	Male	All Ages	Esophageal cancer	Number	1990	7486.7	6647.03	8388.19
DALYs (Disability-Adjusted Life Years)	Egypt	Male	All Ages	Esophageal cancer	Rate per 100.000	1990	26.4986	23.5266	29.6893
DALYs (Disability-Adjusted Life Years)	Egypt	Male	All Ages	Stomach cancer	Number	1990	25576	22530.4	28726.1
DALYs (Disability-Adjusted Life Years)	Egypt	Male	All Ages	Stomach cancer	Rate per 100.000	1990	90.5243	79.7446	101.674
DALYs (Disability-Adjusted Life Years)	Egypt	Male	All Ages	Liver cancer	Number	1990	99701.9	76091.2	138603
DALYs (Disability-Adjusted Life Years)	Egypt	Male	All Ages	Liver cancer	Rate per 100.000	1990	352.887	269.319	490.573
DALYs (Disability-Adjusted Life Years)	Egypt	Male	All Ages	Larynx cancer	Number	1990	8124.56	7190.48	9098.44
DALYs (Disability-Adjusted Life Years)	Egypt	Male	All Ages	Larynx cancer	Rate per 100.000	1990	28.7562	25.4501	32.2032
DALYs (Disability-Adjusted Life Years)	Egypt	Male	All Ages	Tracheal, bronchus, and lung cancer	Number	1990	39430	35754.4	43070
DALYs (Disability-Adjusted Life Years)	Egypt	Male	All Ages	Tracheal, bronchus, and lung cancer	Rate per 100.000	1990	139.559	126.55	152.443
DALYs (Disability-Adjusted Life Years)	Egypt	Male	All Ages	Breast cancer	Number	1990	390.756	330.923	458.59
DALYs (Disability-Adjusted Life Years)	Egypt	Male	All Ages	Breast cancer	Rate per 100.000	1990	1.38305	1.17128	1.62314
DALYs (Disability-Adjusted Life Years)	Egypt	Male	All Ages	Prostate cancer	Number	1990	13743.4	11285.2	20089.3
DALYs (Disability-Adjusted Life Years)	Egypt	Male	All Ages	Prostate cancer	Rate per 100.000	1990	48.6438	39.9429	71.1046
DALYs (Disability-Adjusted Life Years)	Egypt	Male	All Ages	Colon and rectum cancer	Number	1990	23556.5	21262.1	26123.3
DALYs (Disability-Adjusted Life Years)	Egypt	Male	All Ages	Colon and rectum cancer	Rate per 100.000	1990	83.3763	75.2554	92.4614
DALYs (Disability-Adjusted Life Years)	Egypt	Male	All Ages	Lip and oral cavity cancer	Number	1990	3707.2	3275.89	4151.9
DALYs (Disability-Adjusted Life Years)	Egypt	Male	All Ages	Lip and oral cavity cancer	Rate per 100.000	1990	13.1213	11.5948	14.6953
DALYs (Disability-Adjusted Life Years)	Egypt	Male	All Ages	Nasopharynx cancer	Number	1990	2128.04	1566.76	2712.1
DALYs (Disability-Adjusted Life Years)	Egypt	Male	All Ages	Nasopharynx cancer	Rate per 100.000	1990	7.53203	5.54543	9.59926
DALYs (Disability-Adjusted Life Years)	Egypt	Male	All Ages	Other pharynx cancer	Number	1990	1659.99	1456.57	1879.23
DALYs (Disability-Adjusted Life Years)	Egypt	Male	All Ages	Other pharynx cancer	Rate per 100.000	1990	5.87541	5.15542	6.65138
DALYs (Disability-Adjusted Life Years)	Egypt	Male	All Ages	Gallbladder and biliary tract cancer	Number	1990	4761.17	4245.09	5503.32
DALYs (Disability-Adjusted Life Years)	Egypt	Male	All Ages	Gallbladder and biliary tract cancer	Rate per 100.000	1990	16.8518	15.0252	19.4786
DALYs (Disability-Adjusted Life Years)	Egypt	Male	All Ages	Pancreatic cancer	Number	1990	16178.6	14599.5	17702.2
DALYs (Disability-Adjusted Life Years)	Egypt	Male	All Ages	Pancreatic cancer	Rate per 100.000	1990	57.263	51.6737	62.6554
DALYs (Disability-Adjusted Life Years)	Egypt	Male	All Ages	Malignant skin melanoma	Number	1990	1012.25	697.419	1331.74
DALYs (Disability-Adjusted Life Years)	Egypt	Male	All Ages	Malignant skin melanoma	Rate per 100.000	1990	3.58276	2.46846	4.7136
DALYs (Disability-Adjusted Life Years)	Egypt	Male	All Ages	Non-melanoma skin cancer	Number	1990	1954.29	1733.33	2205.51
DALYs (Disability-Adjusted Life Years)	Egypt	Male	All Ages	Non-melanoma skin cancer	Rate per 100.000	1990	6.91706	6.13497	7.80624
DALYs (Disability-Adjusted Life Years)	Egypt	Male	All Ages	Testicular cancer	Number	1990	1356.73	1152.9	1594
DALYs (Disability-Adjusted Life Years)	Egypt	Male	All Ages	Testicular cancer	Rate per 100.000	1990	4.80205	4.08061	5.64182
DALYs (Disability-Adjusted Life Years)	Egypt	Male	All Ages	Kidney cancer	Number	1990	6692.07	5514.12	8143.4
DALYs (Disability-Adjusted Life Years)	Egypt	Male	All Ages	Kidney cancer	Rate per 100.000	1990	23.686	19.5168	28.8229
DALYs (Disability-Adjusted Life Years)	Egypt	Male	All Ages	Bladder cancer	Number	1990	49860	44029	55462.9
DALYs (Disability-Adjusted Life Years)	Egypt	Male	All Ages	Bladder cancer	Rate per 100.000	1990	176.475	155.837	196.306
DALYs (Disability-Adjusted Life Years)	Egypt	Male	All Ages	Brain and nervous system cancer	Number	1990	36314.8	25466.4	73402.6
DALYs (Disability-Adjusted Life Years)	Egypt	Male	All Ages	Brain and nervous system cancer	Rate per 100.000	1990	128.533	90.1362	259.803
DALYs (Disability-Adjusted Life Years)	Egypt	Male	All Ages	Thyroid cancer	Number	1990	1463.82	1189.75	2248.87
DALYs (Disability-Adjusted Life Years)	Egypt	Male	All Ages	Thyroid cancer	Rate per 100.000	1990	5.18106	4.21103	7.95969
DALYs (Disability-Adjusted Life Years)	Egypt	Male	All Ages	Mesothelioma	Number	1990	8272.14	5749.88	10017.4
DALYs (Disability-Adjusted Life Years)	Egypt	Male	All Ages	Mesothelioma	Rate per 100.000	1990	29.2786	20.3512	35.4558
DALYs (Disability-Adjusted Life Years)	Egypt	Male	All Ages	Hodgkin lymphoma	Number	1990	2485.63	1928.82	3948
DALYs (Disability-Adjusted Life Years)	Egypt	Male	All Ages	Hodgkin lymphoma	Rate per 100.000	1990	8.79767	6.82691	13.9736
DALYs (Disability-Adjusted Life Years)	Egypt	Male	All Ages	Non-Hodgkin lymphoma	Number	1990	16032.3	11991.4	19558.4
DALYs (Disability-Adjusted Life Years)	Egypt	Male	All Ages	Non-Hodgkin lymphoma	Rate per 100.000	1990	56.7451	42.4425	69.2253
DALYs (Disability-Adjusted Life Years)	Egypt	Male	All Ages	Multiple myeloma	Number	1990	3293.51	2905.75	3710.44
DALYs (Disability-Adjusted Life Years)	Egypt	Male	All Ages	Multiple myeloma	Rate per 100.000	1990	11.6571	10.2847	13.1328
DALYs (Disability-Adjusted Life Years)	Egypt	Male	All Ages	Leukemia	Number	1990	68311.4	59421.3	79142.5
DALYs (Disability-Adjusted Life Years)	Egypt	Male	All Ages	Leukemia	Rate per 100.000	1990	241.783	210.317	280.118
DALYs (Disability-Adjusted Life Years)	Egypt	Male	All Ages	Other neoplasms	Number	1990	44951.3	35171.2	53829
DALYs (Disability-Adjusted Life Years)	Egypt	Male	All Ages	Other neoplasms	Rate per 100.000	1990	159.101	124.486	190.523
DALYs (Disability-Adjusted Life Years)	Egypt	Male	All Ages	Non-melanoma skin cancer (squamous-cell carcinoma)	Number	1990	1948.36	1726.03	2196.11
DALYs (Disability-Adjusted Life Years)	Egypt	Male	All Ages	Non-melanoma skin cancer (squamous-cell carcinoma)	Rate per 100.000	1990	6.89607	6.10915	7.77296
DALYs (Disability-Adjusted Life Years)	Egypt	Male	All Ages	Non-melanoma skin cancer (basal-cell carcinoma)	Number	1990	5.93018	2.66938	11.6577
DALYs (Disability-Adjusted Life Years)	Egypt	Male	All Ages	Non-melanoma skin cancer (basal-cell carcinoma)	Rate per 100.000	1990	0.0209894	0.00944806	0.0412613
DALYs (Disability-Adjusted Life Years)	Egypt	Male	Age-standardized	Neoplasms	Number	1990	0.0258114	0.0238641	0.0284331
DALYs (Disability-Adjusted Life Years)	Egypt	Male	Age-standardized	Neoplasms	Rate per 100.000	1990	2581.14	2386.41	2843.31
DALYs (Disability-Adjusted Life Years)	Egypt	Male	Age-standardized	Esophageal cancer	Number	1990	0.00044939	0.000398996	0.000507666
DALYs (Disability-Adjusted Life Years)	Egypt	Male	Age-standardized	Esophageal cancer	Rate per 100.000	1990	44.939	39.8996	50.7666
DALYs (Disability-Adjusted Life Years)	Egypt	Male	Age-standardized	Stomach cancer	Number	1990	0.00158978	0.00139949	0.00177498
DALYs (Disability-Adjusted Life Years)	Egypt	Male	Age-standardized	Stomach cancer	Rate per 100.000	1990	158.978	139.949	177.498
DALYs (Disability-Adjusted Life Years)	Egypt	Male	Age-standardized	Liver cancer	Number	1990	0.0060641	0.00467065	0.00847105
DALYs (Disability-Adjusted Life Years)	Egypt	Male	Age-standardized	Liver cancer	Rate per 100.000	1990	606.41	467.065	847.105
DALYs (Disability-Adjusted Life Years)	Egypt	Male	Age-standardized	Larynx cancer	Number	1990	0.000481812	0.000429069	0.000538035
DALYs (Disability-Adjusted Life Years)	Egypt	Male	Age-standardized	Larynx cancer	Rate per 100.000	1990	48.1812	42.9069	53.8035
DALYs (Disability-Adjusted Life Years)	Egypt	Male	Age-standardized	Tracheal, bronchus, and lung cancer	Number	1990	0.00238883	0.0021734	0.00260841
DALYs (Disability-Adjusted Life Years)	Egypt	Male	Age-standardized	Tracheal, bronchus, and lung cancer	Rate per 100.000	1990	238.883	217.34	260.84
DALYs (Disability-Adjusted Life Years)	Egypt	Male	Age-standardized	Breast cancer	Number	1990	2.31056e-05	1.92791e-05	2.73369e-05
DALYs (Disability-Adjusted Life Years)	Egypt	Male	Age-standardized	Breast cancer	Rate per 100.000	1990	2.31056	1.92791	2.73369
DALYs (Disability-Adjusted Life Years)	Egypt	Male	Age-standardized	Prostate cancer	Number	1990	0.00114232	0.000925065	0.00170574
DALYs (Disability-Adjusted Life Years)	Egypt	Male	Age-standardized	Prostate cancer	Rate per 100.000	1990	114.232	92.5065	170.574
DALYs (Disability-Adjusted Life Years)	Egypt	Male	Age-standardized	Colon and rectum cancer	Number	1990	0.00133724	0.00120771	0.00147651
DALYs (Disability-Adjusted Life Years)	Egypt	Male	Age-standardized	Colon and rectum cancer	Rate per 100.000	1990	133.724	120.771	147.651
DALYs (Disability-Adjusted Life Years)	Egypt	Male	Age-standardized	Lip and oral cavity cancer	Number	1990	0.000219433	0.000193312	0.00024488
DALYs (Disability-Adjusted Life Years)	Egypt	Male	Age-standardized	Lip and oral cavity cancer	Rate per 100.000	1990	21.9433	19.3312	24.488
DALYs (Disability-Adjusted Life Years)	Egypt	Male	Age-standardized	Nasopharynx cancer	Number	1990	8.94925e-05	7.3819e-05	0.000114901
DALYs (Disability-Adjusted Life Years)	Egypt	Male	Age-standardized	Nasopharynx cancer	Rate per 100.000	1990	8.94925	7.3819	11.4901
DALYs (Disability-Adjusted Life Years)	Egypt	Male	Age-standardized	Other pharynx cancer	Number	1990	9.50793e-05	8.27709e-05	0.000107193
DALYs (Disability-Adjusted Life Years)	Egypt	Male	Age-standardized	Other pharynx cancer	Rate per 100.000	1990	9.50793	8.27709	10.7193
DALYs (Disability-Adjusted Life Years)	Egypt	Male	Age-standardized	Gallbladder and biliary tract cancer	Number	1990	0.000295645	0.000261858	0.000352871
DALYs (Disability-Adjusted Life Years)	Egypt	Male	Age-standardized	Gallbladder and biliary tract cancer	Rate per 100.000	1990	29.5645	26.1858	35.2871
DALYs (Disability-Adjusted Life Years)	Egypt	Male	Age-standardized	Pancreatic cancer	Number	1990	0.00103202	0.000932469	0.00112929
DALYs (Disability-Adjusted Life Years)	Egypt	Male	Age-standardized	Pancreatic cancer	Rate per 100.000	1990	103.202	93.2469	112.929
DALYs (Disability-Adjusted Life Years)	Egypt	Male	Age-standardized	Malignant skin melanoma	Number	1990	5.55088e-05	3.98914e-05	7.57271e-05
DALYs (Disability-Adjusted Life Years)	Egypt	Male	Age-standardized	Malignant skin melanoma	Rate per 100.000	1990	5.55088	3.98914	7.57271
DALYs (Disability-Adjusted Life Years)	Egypt	Male	Age-standardized	Non-melanoma skin cancer	Number	1990	0.000127841	0.000112544	0.000144886
DALYs (Disability-Adjusted Life Years)	Egypt	Male	Age-standardized	Non-melanoma skin cancer	Rate per 100.000	1990	12.7841	11.2544	14.4886
DALYs (Disability-Adjusted Life Years)	Egypt	Male	Age-standardized	Testicular cancer	Number	1990	5.93923e-05	5.0891e-05	6.87259e-05
DALYs (Disability-Adjusted Life Years)	Egypt	Male	Age-standardized	Testicular cancer	Rate per 100.000	1990	5.93923	5.0891	6.87259
DALYs (Disability-Adjusted Life Years)	Egypt	Male	Age-standardized	Kidney cancer	Number	1990	0.000282856	0.000245098	0.000327912
DALYs (Disability-Adjusted Life Years)	Egypt	Male	Age-standardized	Kidney cancer	Rate per 100.000	1990	28.2856	24.5098	32.7912
DALYs (Disability-Adjusted Life Years)	Egypt	Male	Age-standardized	Bladder cancer	Number	1990	0.00303078	0.00268328	0.00336841
DALYs (Disability-Adjusted Life Years)	Egypt	Male	Age-standardized	Bladder cancer	Rate per 100.000	1990	303.078	268.328	336.841
DALYs (Disability-Adjusted Life Years)	Egypt	Male	Age-standardized	Brain and nervous system cancer	Number	1990	0.00142933	0.00100542	0.0026942
DALYs (Disability-Adjusted Life Years)	Egypt	Male	Age-standardized	Brain and nervous system cancer	Rate per 100.000	1990	142.933	100.542	269.42
DALYs (Disability-Adjusted Life Years)	Egypt	Male	Age-standardized	Thyroid cancer	Number	1990	8.38011e-05	6.64522e-05	0.000143364
DALYs (Disability-Adjusted Life Years)	Egypt	Male	Age-standardized	Thyroid cancer	Rate per 100.000	1990	8.38011	6.64522	14.3364
DALYs (Disability-Adjusted Life Years)	Egypt	Male	Age-standardized	Mesothelioma	Number	1990	0.000469642	0.000328342	0.000565283
[truncated: 42,179 more rows]
