# Supplementary material for: Burden of cancer in the Eastern Mediterranean Region, 2005–2015: findings from the Global Burden of Disease 2015 Study
Source: Int J Public Health. 2017 Aug 3;63(Suppl 1):151–64. doi: 10.1007/s00038-017-0999-9 (PMC5973975; doi:10.1007/s00038-017-0999-9)
Supplement: Supplementary file 2 — Supplementary material 2 (XLSX 27 kb) [file 38_2017_999_MOESM2_ESM.xlsx]

## Sheet: kreporter (51)
Burden of cancer in the Eastern Mediterranean Region, 2005–2015: Findings from the Global Burden of Disease 2015 study
Prefix	First Name:	Middle Name 1	Middle Name 2	Last Name:	Highest degree	Department	Institution/Organization	Institution/Organization City	Institution/Organization State	Institution/Organization Country	Department 2	Institution/Organization 2	Institution/Organization 2 City	Institution/Organization 2 State	Institution/Organization 2 Country	Department 3	Institution/Organization 3	Institution/Organization 3 City	Institution/Organization 3 State	Institution/Organization 3 Country	Department 4	Institution/Organization 4	Institution/Organization 4 City	Institution/Organization 4 State	Institution/Organization 4 Country
Mr.	Ubai			Alsharif	MPH		Charité Universitätsmedizin	Berlin		Germany
Dr.	Charbel			El Bcheraoui	PhD	Institute for Health Metrics and Evaluation	University of Washington	Seattle	Washington	United_States
Dr.	Ibrahim			Khalil	PhD	Institute for Health Metrics and Evaluation	University of Washington	Seattle	Washington	United_States
Dr.	Raghid			Charara	MD		American University of Beirut	Beirut		Lebanon
Dr.	Maziar			Moradi-Lakeh	MD	Department of Community Medicine, Preventive Medicine and Public Health Research Center, Gastrointestinal and Liver Disease Research Center (GILDRC)	Iran University of Medical Sciences	Tehran		Iran
Dr.	Ashkan			Afshin	MD	Institute for Health Metrics and Evaluation	University of Washington	Seattle	Washington	United_States
Mr.	Michael			Collison	BS	Institute for Health Metrics and Evaluation	University of Washington	Seattle	Washington	United_States
Ms.	Adrienne			Chew	ND	Institute for Health Metrics and Evaluation	University of Washington
Mr.	Kristopher	J.		Krohn	BA	Institute for Health Metrics and Evaluation	University of Washington	Seattle	Washington	United_States
Ms.	Farah			Daoud	BA/BS	Institute for Health Metrics and Evaluation	University of Washington	Seattle	Washington	United_States
Mr.	Daniel			Dicker	BS	Institute for Health Metrics and Evaluation	University of Washington	Seattle	Washington	United_States
Dr.	Kyle	J.		Foreman	PhD	Institute for Health Metrics and Evaluation	University of Washington	Seattle	Washington	United_States		Imperial College London	London		United_Kingdom
Mr.	Joseph			Frostad		Institute for Health Metrics and Evaluation	University of Washington	Seattle	Washington	United_States
Dr.	Nicholas	J		Kassebaum	MD	Institute for Health Metrics and Evaluation	University of Washington	Seattle	Washington	United_States	Department of Anesthesiology & Pain Medicine	Seattle Children's Hospital	Seattle	Washington	United_States
Mr.	Michael			Kutz	BS	Institute for Health Metrics and Evaluation	University of Washington	Seattle	Washington	United_States
Dr.	Haidong			Wang	PhD	Institute for Health Metrics and Evaluation	University of Washington	Seattle	Washington	United_States
Asst_Professor	Gebre	Yitayih		Abyu	MS		Mekelle University	Mekelle	Ethiopia	Ethiopia
Mr.	Isaac	Akinkunmi		Adedeji	MS		Olabisi Onabanjo University	Ago-Iwoye	Ogun State	Nigeria
Dr.	Aliasghar			Ahmad Kiadaliri	PhD	Department of Clinical Sciences Lund, Orthopedics, Clinical Epidemiology Unit	Lund University	Lund		Sweden
Mr.	Muktar	Beshir		Ahmed	MPH	College of Health Sciences, Department of Epidemiology, ICT and e-Learning Coordinator	Jimma University	Jimma	Oromiya	Ethiopia
Dr.	Ayman			Al- Eyadhy	MD		King Saud University	Riyadh		Saudi_Arabia					Saudi_Arabia
Dr.	Khurshid			Alam	PhD	Murdoch Childrens Research Institute	The University of Melbourne	Parkville	Victoria	Australia		The University of Melbourne	Melbourne	VIC	Australia		The University of Sydney	Sydney	NSW	Australia
Ms.	Deena			Alasfoor	MSc		Ministry of Health	Al Khuwair	Muscat	Oman
Dr.	Raghib			Ali	FRCP		University of Oxford	Oxford		United_Kingdom
Dr.	Reza			Alizadeh-Navaei	PhD	Gastrointestinal Cancer Research Center	Mazandaran University of Medical Sciences	Sari	Mazandaran	Iran
Dr.	Rajaa			Al-Raddadi	PhD		Joint Program of Family and Community Medicine	Jeddah	Makkah	Saudi_Arabia
Dr.	Khalid	A.		Altirkawi	MD		King Saud University	Riyadh		Saudi_Arabia
Prof.	Nelson			Alvis-Guzman	PhD		Universidad de Cartagena	Cartagena de Indias		Colombia
Dr.	Erfan			Amini	MD	Uro-Oncology Research Center	Tehran University of Medical Sciences	Tehran		Iran	Non-communicable Diseases Research Center, Endocrinology and Metabolism Research Institute	Tehran University of Medical Sciences	Tehran		Iran
Dr.	Nahla			Anber	PhD		Mansoura University	Mansoura		Egypt
Dr.	Palwasha			Anwari	MD		Self-employed	Kabul	Kabul	Afghanistan
Dr.	Al			Artaman	PhD		University of Manitoba	Winnipeg	Manitoba	Canada
Mr.	Solomon	Weldegebreal		Asgedom	PhD		Mekelle University	Mekelle	Tigray	Ethiopia
Mr.	Tesfay Mehari			Atey	MS		Mekelle University	Mekelle	Tigray	Ethiopia
Mr.	Ashish			Awasthi	PhD		Sanjay Gandhi Postgraduate Institute of Medical Sciences	Lucknow	Uttar Pradesh	India
Prof.	Huda	Omer		Ba Saleem	PhD	Faculty of Medicine and Health Sciences	Aden University	Aden		Yemen
Mr.	Umar			Bacha	PhD	School of Health Sciences	University of Management and Technology	Lahore	Punjab	Pakistan
Dr.	Aleksandra			Barac	PhD	Faculty of Medicine	University of Belgrade	Belgrade	Belgrade	Serbia
Dr.	Neeraj			Bedi	MD		College of Public Health and Tropical Medicine	Jazan		Saudi_Arabia
Dr.	Zulfiqar	A.		Bhutta	PhD	Centre of Excellence in Women and Child Health	Aga Khan University	Karachi		Pakistan	Centre for Global Child Health	The Hospital for Sick Children	Toronto	ON	Canada
Dr.	Zahid	A		Butt	PhD		Al Shifa Trust Eye Hospital	Rawalpindi	Punjab	Pakistan
Dr.	Carlos	A.		Castañeda-Orjuela	MSc	Colombian National Health Observatory	Instituto Nacional de Salud	Bogota	Bogota, DC	Colombia	Epidemiology and Public Health Evaluation Group, Public Health Department	Universidad Nacional de Colombia	Bogota	Bogota, DC	Colombia
Dr.	Abdulaal	A		Chitheer	FETP		Ministry of Health	Baghdad		Iraq
Dr.	Hadi			Danawi	PhD		Walden University	Minneapolis	Minnesota	United_States
Dr.	José			das Neves	PhD	i3S - Instituto de Investigação e Inovação em Saúde	University of Porto	Porto		Portugal	INEB - Instituto de Engenharia Biomédica	University of Porto	Porto		Portugal
Dr.	Dragos	V.		Davitoiu	PhD		University of Medicine and Pharmacy Bucharest	Bucharest	Bucharest	Romania
Dr.	Subhojit			Dey	PhD		Indian Institute of Public Health-Delhi, Public Health Foundation of India	Gurgaon	Haryana	India
Dr.	Samath	D.		Dharmaratne	MD	Department of Community Medicine, Faculty of Medicine	University of Peradeniya	Peradeniya		Sri_Lanka
Dr.	Shirin			Djalalinia	PhD	Undersecretary for Research & Technology	Ministry of Health & Medical Education	Tehran	Tehran	Iran
Dr.	Huyen	Phuc		Do	MSc	Institute for Global Health Innovations	Duy Tan University	Da Nang		Vietnam
Ms.	Manisha			Dubey	MPhil		International Institute for Population Sciences	Mumbai	Maharashtra	India
Miss	Hedyeh			Ebrahimi		Non-Communicable Diseases Research Center	Tehran University of Medical Sciences	Tehran	Tehran	Iran	Liver and Pancreaticobiliary Diseases Research Center, Digestive Disease Research Institute, Shariati Hospital,	Tehran University of Medical Sciences	Tehran	Tehran	Iran
Dr.	Donatus	U.		Ekwueme	PhD		Centers for Disease Control and Prevention	Atlanta	Georgia	United_States
Mr.	Aman	Yesuf		Endries	MPH		Arba Minch University	Arba Minch	SNNPR	Ethiopia
Dr.	Babak			Eshrati	PhD		Ministry of Health and Medical Education	Tehran	Tehran	Iran		Arak University of Medical Sciences	Arak		Iran
Prof.	Alireza			Esteghamati	MD	Endocrinology and Metabolism Research Center	Tehran University of Medical Sciences	Tehran	Tehran	Iran
Dr.	Maryam	S		Farvid	PhD	Department of Nutrition, Harvard T.H. Chan School of Public Health	Harvard University	Boston	MA	United_States		Harvard/MGH Center on Genomics, Vulnerable Populations, and Health Disparities, Mongan Institute for Health Policy, Massachusetts General Hospital	Boston	MA	United_States
Dr.	Seyed-Mohammad			Fereshtehnejad	PhD	Department of Neurobiology, Care Sciences and Society (NVS)	Karolinska Institutet	Stockholm		Sweden
Dr.	Florian			Fischer	PhD	School of Public Health	Bielefeld University	Bielefeld	North Rhine-Westphalia	Germany
Mr.	Tsegaye	Tewelde		Gebrehiwot	MPH		Jimma University	Jimma	Oromia	Ethiopia
Mr.	Sameer	Vali		Gopalani	MPH	Department of Health and Social Affairs	Government of the Federated States of Micronesia	Palikir	Pohnpei	Federated_States_of_Micronesia
Dr.	Nima			Hafezi-Nejad	MD	Endocrinology and Metabolism Research Center	Tehran University of Medical Sciences	Tehran	Tehran	Iran
Prof.	Randah	Ribhi		Hamadeh	DPhil		Arabian Gulf University	Manama		Bahrain
Dr.	Samer			Hamidi	DrPH		Hamdan Bin Mohammed Smart University	Dubai		united_arab_emirates
Mr.	Habtamu	Abera		Hareri	MS		Addis Ababa university	Addis Ababa		Ethiopia
Prof.	Roderick	J		Hay	DM		International Foundation for Dermatology	London		United_Kingdom		King's College London	London		United_Kingdom
Dr.	Nobuyuki			Horita	MD	Department of Pulmonology	Yokohama City University Graduate School of Medicine	Yokohama	Kanagawa	Japan
Prof.	Mohamed			Hsairi	MD	Department of Epidemiology	Salah Azaiz Institute	Tunis	Tunis	Tunisia
Prof.	Mihajlo	B		Jakovljevic	PhD	Faculty of Medical Sciences	University of Kragujevac	Kragujevac	Central Serbia - Sumadija	Serbia	The Center for Health Trends and Forecasts	Institute for Health Metrics and Evaluation (IHME) The University of Washington	Seattle	Washington	United_States
Prof.	Jost	B		Jonas	MD	Department of Ophthalmology, Medical Faculty Mannheim	Ruprecht-Karls-University Heidelberg	Mannheim	Germany	Germany
Dr.	Amir			Kasaeian	PhD	Hematology-Oncology and Stem Cell Transplantation Research Center	Tehran University of Medical Sciences	Tehran	Tehran	Iran	Endocrinology and Metabolism Population Sciences Institute	Tehran University of Medical Sciences	Tehran	Tehran	Iran
Mr.	Nigussie	Assefa		Kassaw	MPH		Addis Ababa University	Addis Ababa		Ethiopia
Prof.	Yousef	Saleh		Khader	ScD	Department of Community Medicine, Public Health and Family Medicine	Jordan University of Science and Technology	Irbid	Irbid	Jordan
Dr.	Ejaz	Ahmad		Khan	MD		Health Services Academy	Islamabad	Punjab	Pakistan
Dr.	Gulfaraz			Khan	PhD	Department of Microbiology and Immunology, College of Medicine & Health Sciences	United Arab Emirates University	Al Ain	Abu Dhabi	united_arab_emirates
Prof.	Daniel			Kim	DrPH	Department of Health Sciences	Northeastern University	Boston	Massachusetts	United_States
Dr.	Yohannes			Kinfu	PhD	Centre for Research and Action in Public Health	University of Canberra	Canberra	Australian Capital Territory	Australia
Dr.	Heidi	J.		Larson	PhD	Department of Infectious Disease Epidemiology	London School of Hygiene & Tropical Medicine	London		United_Kingdom	Institute for Health Metrics and Evaluation	University of Washington	Seattle	WA	United_States
Dr.	Asma		Abdul	Latif	PhD	Department of Zoology	Lahore College for Women University	Lahore	Punjab	Pakistan
Prof.	Shai			Linn	MD		University of Haifa	Haifa		Israel
Prof.	Raimundas			Lunevicius	PhD		Aintree University Hospital National Health Service Foundation Trust	Liverpool		United_Kingdom	School of Medicine	University of Liverpool	Liverpool		United_Kingdom
Dr.	Hassan			Magdy Abd El Razek	MBBCH		Mansoura Faculty of Medicine	Mansoura		Egypt
Dr.	Mohammed			Magdy Abd El Razek	MBBCH	Aswan University Hospital	Aswan Faculty of Medicine	Aswan		Egypt
Prof.	Azeem			Majeed	MD	Department of Primary Care & Public Health	Imperial College London	London	England	United_Kingdom
Prof.	Reza			Malekzadeh	MD	Digestive Diseases Research Institute	Tehran University of Medical Sciences	Tehran		Iran	Digestive Diseases Research Institute	Tehran University of Medical Sciences	Tehran		Iran
Prof.	Deborah	Carvalho		Malta	PhD		Universidade Federal de Minas Gerais	Belo Horizonte	Minas Gerais	Brazil
Asst_Professor	Desalegn			Markos	MS		Madda Walabu University	Robe		Ethiopia
Dr.	Peter			Memiah	PhD		University of West Florida	Pensacola	FL	United_States
Prof.	Ziad	A.		Memish	MD		Saudi Ministry of Health	Riyadh		Saudi_Arabia	College of Medicine	Alfaisal University	Riyadh		Saudi_Arabia
Dr.	Walter			Mendoza	MD		United Nations Population Fund	Lima		Peru
Dr.	George	A.		Mensah	MD	Center for Translation Research and Implementation Science, National Heart, Lung, and Blood Institute	National Institutes of Health	Bethesda	MD	United_States
Dr.	Tuomo	J		Meretoja	PhD	Comprehensive Cancer Center, Breast Surgery Unit	Helsinki University Hospital	Helsinki		Finland		University of Helsinki	Helsinki		Finland
Dr.	Ted	R		Miller	PhD		Pacific Institute for Research & Evaluation	Calverton	MD	United_States	Centre for Population Health	Curtin University	Perth	WA	Australia
Dr.	Shafiu			Mohammed	PhD	Health Systems and Policy Research Unit	Ahmadu Bello University	Zaria	Kaduna	Nigeria	Institute of Public Health	Heidelberg University	Heidelberg	Baden Wuettemberg	Germany
Dr.	Vinay			Nangia	MD		Suraj Eye Institute	Nagpur	Maharashtra	India
Dr.	Quyen	Le		Nguyen	MD	Institute for Global Health Innovations	Duy Tan University	Da Nang		Vietnam
Ms.	Trang	Huyen		Nguyen	MSc	Institute for Global Health Innovations	Duy Tan University	Da Nang		Vietnam
Dr.	Felix	Akpojene		Ogbo	MPH	Centre for Health Research	Western Sydney University	Sydney	New South Wales	Australia
Prof.	Mahesh			PA	DNB	JSS Medical College	JSS University	Mysore	Karnataka	India
Dr.	Eun-Kee			Park	PhD	Department of Medical Humanities and Social Medicine, College of Medicine	Kosin University	Busan		South_Korea
Dr.	Tejas			Patel	MD		Mount Sinai Health System	New York	NY	United_States
Prof.	David	M		Pereira	PhD	REQUIMTE/LAQV, Laboratório de Farmacognosia, Departamento de Química, Faculdade de Farmácia	Universidade do Porto	Porto		Portugal
Mr.	Farhad			Pishgar		Non-Communicable Diseases Research Center	Tehran University of Medical Sciences	Tehran	Tehran	Iran	Uro-Oncology Research Center	Tehran University of Medical Sciences	Tehran	Tehran	Iran
Dr.	Farshad			Pourmalek	PhD		University of British Columbia	Vancouver	British Columbia	Canada
Dr.	Mostafa			Qorbani	PhD	Non-Communicable Diseases Research Center	Alborz University of Medical Sciences	Karaj		Iran
Dr.	Amir			Radfar	MD		A T Still University	Kirksville	MO	United_States
Dr.	Anwar	--	--	Rafay	MS		Contech International Health Consultants	Lahore	Punjab	Pakistan		Contech School of Public Health	Lahore	Punjab	Pakistan
Prof.	Vafa			Rahimi-Movaghar	MD	Sina Trauma and Surgery Research Center	Tehran University of Medical Sciences	Tehran	Tehran	Iran
Mr.	Rajesh Kumar			Rai	MPH		Society for Health and Demographic Surveillance	Suri	West Bengal	India
Prof.	Saleem	M		Rana	PhD		Contech School of Public Health	Lahore	Punjab	Pakistan		Contech International Health Consultants	Lahore	Punjab	Pakistan
Prof.	Salman			Rawaf	MD		Imperial College London	London		United_Kingdom
Prof.	Andre	M.N.	N.	Renzaho	PhD		Western Sydney University	Locked Bag 1797, Penrith 2751 NSW Australia	NSW	Australia
Dr.	Satar			Rezaei	PhD	School of Public Health	Kermanshah University of Medical Sciences	Kermanshah		Iran
Dr.	Kedir	Teji		Roba	PhD		Haramaya University	Harar	Eastern Ethiopia, Oromia Region	Ethiopia
Dr.	Gholamreza			Roshandel	PhD	Golestan Research Center of Gastroenterology and Hepatology	Golestan University of Medical Sciences	Gorgan		Iran	Digestive Diseases Research Institute	Tehran University of Medical Sciences	Tehran		Iran
Dr.	Mahdi			Safdarian	MD	Sina Trauma & Surgery Research Center	Tehran University of Medical Sciences	Tehran		Iran
Ms.	Sare			Safi	MS	Ophthalmic Epidemiology Research Center	Shahid Beheshti University of Medical Sciences	Tehran		Iran
Dr.	Saeid			Safiri	PhD	Managerial Epidemiology Research Center, Department of Public Health, School of Nursing and Midwifery	Maragheh University of Medical Sciences	Maragheh		Iran
Prof.	Payman			Salamati	MD	Sina Trauma and Surgery Research Center	Tehran University of Medical Sciences	Tehran	Tehran	Iran
Dr.	Abdallah	M.		Samy	PhD		Ain Shams University	Cairo		Egypt			Lawrence	Kansas	United_States
Dr.	Juan	Ramon		Sanabria	MD	J Edwards School of Medicine	Marshall Univeristy	Huntington	WV	United_States		Case Western Reserve University	Cleveland	OH	United_States
Dr.	Milena	M		Santric Milicevic	PhD	Institute of Social Medicine, Faculty of Medicine	University of Belgrade	Belgrade	Serbia	Serbia	Centre School of Public Health and Health Management, Faculty of Medicine	University of Belgrade	Belgrade	Serbia	Serbia
Prof.	Benn			Sartorius	PhD	Public Health Medicine, School of Nursing and Public Health	University of KwaZulu-Natal	Durban		South_Africa	UKZN Gastrointestinal Cancer Research Centre	South African Medical Research Council (SAMRC)	Durban		South_Africa
Dr.	Sadaf	G		Sepanlou	PhD	Digestive Diseases Research Institute	Tehran University of Medical Sciences	Tehran	Tehran	Iran
Dr.	Masood	Ali		Shaikh	MD		Independent Consultant	Karachi		Pakistan
Dr.	Mark	G.		Shrime	MD		Harvard Medical School	Boston	Massachusetts	United_States
Dr.	Vasiliki			Stathopoulou	PhD		Attikon University Hospital	Athens	Attiki	Greece
Dr.	Muawiyyah	Babale		Sufiyan	MBA		Ahmadu Bello University, Zaria	Zaria	Kaduna State	Nigeria
Dr.	Rizwan			Suliankatchi Abdulkader	MD		Ministry of Health, Kingdom of Saudi Arabia	Riyadh		Saudi_Arabia
Prof.	Rafael			Tabarés-Seisdedos	PhD	Department of Medicine	University of Valencia, INCLIVA Health Research Institute and CIBERSAM	Valencia	Valencia	Spain
Dr.	Arash			Tehrani-Banihashemi	PhD	Preventive Medicine and Public Health Research Center	Iran University of Medical Sciences	Tehran	Tehran	Iran
Mr.	Tesfalidet			Tekelab	MS		Wollega University	Nekemte	Oromia Region	Ethiopia		University of Newcastle	Newcastle	New south Wales	Australia
Dr.	Mohamad-Hani			Temsah	MD		King Saud University	Riyadh		Saudi_Arabia		King Faisal Specialist Hospital and Research Center	Riyadh		Saudi_Arabia
Dr.	Bach	Xuan		Tran	PhD		Johns Hopkins University	Baltimore	Maryland	United_States		Hanoi Medical University	Hanoi		Vietnam
Dr.	Kingsley	Nnanna		Ukwaja	MD	Department of Internal Medicine	Federal Teaching Hospital	Abakaliki	Ebonyi State	Nigeria
Dr.	Olalekan	A		Uthman	PhD	Warwick Medical School	University of Warwick	Coventry		United_Kingdom
Prof.	Vasiliy	Victorovich		Vlassov	MD		National Research University Higher School of Economics	Moscow		Russia
Prof.	Stein Emil			Vollset	DrPH	Center for Disease Burden	Norwegian Institute of Public Health	Bergen	NA	Norway	Department of Global Public Health and Primary Care	University of Bergen	Bergen		Norway	Institute for Health Metrics and Evaluation	University of Washington	Seattle	WA	United_States
Mr.	Tolassa			Wakayo	MS		Jimma University	Jimma	Oromia	Ethiopia
Dr.	Elisabete			Weiderpass	PhD	Department of Medical Epidemiology and Biostatistics	Karolinska Institutet	Stockholm		Sweden	Department of Research	Cancer Registry of Norway, Institute of Population-Based Cancer Research	Oslo		Norway	Department of Community Medicine, Faculty of Health Sciences	University of TromsÃ¸, The Arctic University of Norway	TromsÃ¸		Norway	Genetic Epidemiology Group	Folkhälsan Research Center	Helsinki		Finland
Dr.	Andrea			Werdecker	PhD	Competence Center Mortality-Follow-Up of the German National Cohort	Federal Institute for Population Research	Wiesbaden	Hessen	Germany
Mr.	Mohsen			Yaghoubi	MSc	School of Public Health	University of Saskatchewan	Saskatoon	Saskatchewan	Canada			Tehran	Tehran	Iran
Dr.	Mehdi			Yaseri	PhD		Tehran University of Medical Sciences	Terhan	Tehran	Iran	Ophthalmic Research Center	Shahid Beheshti University of Medical Sciences	Tehran	Tehran	Iran
Mr.	Hassen	Hamid		Yimam	MPH		Mizan Tepi University	Mizan Teferi		Ethiopia
Mr.	Naohiro			Yonemoto	MPH	Department of Biostatistics, School of Public Health	Kyoto University	Kyoto		Japan
Prof.	Maysaa	El Sayed		Zaki	PhD	Faculty of Medicine	Mansoura University	Mansoura		Egypt
Mr.	Bassel			Zein	MS	Neuroscience Department	Georgetown University	Washington	DC	United States
Dr.	Aisha	O		Jumaan	PhD		Independent Consultant	Seattle	Washington	United_States
Prof.	Theo			Vos	PhD	Institute for Health Metrics and Evaluation	University of Washington	Seattle	Washington	United_States
Prof.	Simon	I.		Hay	DSc	Oxford Big Data Institute, Li Ka Shing Centre for Health Information and Discovery	University of Oxford	Oxford		United_Kingdom	Institute for Health Metrics and Evaluation	University of Washington	Seattle	Washington	United_States
Prof.	Mohsen			Naghavi	PhD	Institute for Health Metrics and Evaluation	University of Washington	Seattle	Washington	United_States
Prof.	Christopher	J	L	Murray	DPhil	Institute for Health Metrics and Evaluation	University of Washington	Seattle	Washington	United_States
Prof.	Ali	H.		Mokdad	PhD	Institute for Health Metrics and Evaluation	University of Washington	Seattle	Washington	United_States
Dr.	Christina			Fitzmaurice	MD	Institute for Health Metrics and Evaluation	University of Washington	Seattle	Washington	United_States
